# Supplementary material for: The adult boar testicular and epididymal transcriptomes
Source: BMC Genomics. 2009 Aug 7;10:369. doi: 10.1186/1471-2164-10-369 (PMC2738690; doi:10.1186/1471-2164-10-369)
Supplement: Additional file 1 — List of potential markers for each of the 7 transcriptional units. For each transcript defined as potential marker, the first column gives the transcriptional unit for which it was found to be a potential marker, the second gives its index on the array, columns 3 and 4 show the UniGene ACC and UniGene definition obtained by BLAST and column 5 shows its mean intensity measured for the transcriptional unit of interest. [file 1471-2164-10-369-S1.xls]

## Sheet: Feuille1
Transcriptional unit	Array index	UniGene_ACC	UniGene_DEF	Relative Intensity
Testis	9195	Ssc.51528	Cytochrome P450 17A1 GENE: CYP17A1	181.95
Testis	4749	Ssc.53882	Tubulin alpha-3 chain GENE: TUBA3	141.3
Testis	7900	Ssc.11990	Leydig insulin-like hormone GENE: BLEYI-L CYTOBAND: 2q12-q13	133.599
Testis	39	Ssc.1632	Transcribed locus strongly similar to NP_001039934.1 dickkopf-like 1 [Bos taurus]	117.878
Testis	6714	Ssc.70369	Transcribed locus, strongly similar to XP_325850.1 hypothetical protein ( (X74405) polyubiquitin [Artemia franciscana] ) [Neurospora crassa OR74A]	112.135
Testis	1430	Ssc.56821	Transcribed locus strongly similar to NP_035863.1 cold shock domain protein A short isoform [Mus musculus]	93.7437
Testis	6147	Ssc.15581	Transcribed locus strongly similar to NP_055438.1 male-enhanced antigen [Homo sapiens]	85.0305
Testis	7214	Ssc.11143	Transcribed locus, strongly similar to NP_061358.1 phosphoglycerate mutase 2 [Mus musculus]	84.0047
Testis	811	Ssc.12273	Transcribed locus strongly similar to NP_034490.1 glutathione S-transferase mu 5 [Mus musculus]	71.8412
Testis	4909	Ssc.46925	Transcribed locus moderately similar to NP_001069275.1 CKLF-like MARVEL transmembrane domain containing 2 [Bos taurus]	63.4818
Testis	3184	Ssc.20518	Transcribed locus moderately similar to NP_112203.1 exonuclease NEF-sp [Homo sapiens]	57.6144
Testis	4944	Ssc.16950	Transcribed locus strongly similar to XP_859107.1 PREDICTED: similar to HLA-B-associated transcript 3 isoform 11 [Canis familiaris]	57.5579
Testis	3609	Hs.440900	HLA-B associated transcript 3 GENE: BAT3 CYTOBAND: 6p21.3	56.5303
Testis	8217	Ssc.55072	Transcribed locus	49.1441
Testis	3145	Ssc.11099	Transcribed locus strongly similar to NP_036121.1 COP9 (constitutive photomorphogenic) subunit 3 [Mus musculus]	45.1354
Testis	711	Ssc.460	Peroxiredoxin 5 GENE: PRDX5	44.7086
Testis	1255	Ssc.843	Transcribed locus moderately similar to NP_037354.1 growth factor erv1 -like [Rattus norvegicus]	42.9917
Testis	255	Ssc.55630	Tubulin beta 1 GENE: CH242-247L10.4	41.0164
Testis	6231	Ssc.3178	Transcribed locus strongly similar to NP_031663.1 chaperonin subunit 5 (epsilon) [Mus musculus]	38.7429
Testis	4610	NO_DATA	NO_DATA	35.5852
Testis	402	Ssc.6182	Transcribed locus strongly similar to NP_001006183.1 RAN binding protein 1 [Gallus gallus]	35.4452
Testis	3033	Ssc.19168	Transcribed locus strongly similar to NP_006433.2 DR1-associated protein 1 [Homo sapiens]	34.811
Testis	2942	Ssc.2665	Oocyte plasma membrane protein-like mRNA complete sequence	32.7758
Testis	905	Ssc.55120	Transcribed locus strongly similar to NP_003722.1 nuclear autoantigen of 14 kDa [Homo sapiens]	32.5867
Testis	8377	Ssc.6603	Transcribed locus strongly similar to NP_032170.2 seipin [Mus musculus]	32.1415
Testis	2891	Ssc.41594	Transcribed locus strongly similar to NP_690003.1 calcium regulated heat stable protein 1 [Rattus norvegicus]	31.8394
Testis	4040	Ssc.15723	Transcribed locus strongly similar to NP_057452.1 myo-inositol 1-phosphate synthase A1 [Homo sapiens]	29.2316
Testis	937	Ssc.5620	Transducer of ERBB2 1 GENE: TOB1	29.2275
Testis	1972	Ssc.59544	Transcribed locus moderately similar to NP_001012828.1 ubiquitin-conjugating enzyme E2N [Gallus gallus]	28.6853
Testis	1909	NO_DATA	NO_DATA	28.2304
Testis	8910	Ssc.54808	Aldo-keto reductase family 1 member C-like 1 GENE: AKR1CL1	27.2607
Testis	7457	Ssc.9318	Transcribed locus strongly similar to NP_989708.2 casein kinase 1 epsilon [Gallus gallus]	26.4925
Testis	4081	Ssc.47129	Transcribed locus strongly similar to NP_722561.1 G protein-coupled receptor 161 isoform 2 [Homo sapiens]	26.4113
Testis	7929	Ssc.26733	Transcribed locus strongly similar to XP_875443.1 PREDICTED: hypothetical protein isoform 2 [Bos taurus]	26.3983
Testis	8294	Ssc.54997	Heme oxygenase 2 GENE: HO2	25.7512
Testis	5675	Ssc.57606	Matricin GENE: LOC396883	25.6896
Testis	2572	Ssc.3581	Transcribed locus strongly similar to XP_536081.2 PREDICTED: similar to Aspartyl aminopeptidase isoform 1 [Canis familiaris]	24.7149
Testis	5269	Hs.632453	G protein-coupled receptor 161 GENE: GPR161 CYTOBAND: 1q24.2	24.1761
Testis	6976	Ssc.16903	Transcribed locus moderately similar to NP_001341.1 death-associated protein 6 [Homo sapiens]	23.8259
Testis	6252	Ssc.56653	Peptidylprolyl isomerase A (cyclophilin A) (PPIA)	23.8194
Testis	821	Ssc.56900	Transcribed locus moderately similar to NP_000005.2 alpha-2-macroglobulin precursor [Homo sapiens]	23.4269
Testis	4937	Ssc.50352	MHC class II DM beta GENE: SBAB-1044B7.2 CYTOBAND: 7q1.1	23.3606
Testis	463	Ssc.53882	Tubulin alpha-3 chain GENE: TUBA3	22.8016
Testis	5166	Ssc.57090	Transcribed locus strongly similar to NP_001033715.2 aldo-keto reductase family 1 member C-like 1 [Sus scrofa]	22.5809
Testis	936	Ssc.25483	Transcribed locus moderately similar to NP_001735.1 calcium/calmodulin-dependent protein kinase IV [Homo sapiens]	22.4137
Testis	1971	Ssc.54864	Transcribed locus strongly similar to NP_001005908.1 growth hormone inducible transmembrane protein [Rattus norvegicus]	21.2784
Testis	4838	Ssc.56990	Voltage-dependent anion channel 2 (VDAC2)	20.4398
Testis	3316	Ssc.5451	Tat-binding protein 10 GENE: TBP10	20.289
Testis	5799	Ssc.508	Fc fragment of IgE, high affinity I, receptor for; gamma polypeptide (FCER1G)	20.1349
Testis	1538	Ssc.24942	Transcribed locus moderately similar to NP_001004056.1 G protein-coupled receptor kinase 4 isoform beta [Homo sapiens]	19.9431
Testis	6679	Ssc.22252	Transcribed locus strongly similar to XP_591493.3 PREDICTED: similar to cha transcription factor [Bos taurus]	19.7162
Testis	2652	Ssc.2615	Transcribed locus strongly similar to NP_033252.1 small nuclear ribonucleoprotein D1 [Mus musculus]	19.5799
Testis	8103	Ssc.10553	Transcribed locus strongly similar to NP_033103.2 ribosomal protein L18 [Mus musculus]	19.0164
Testis	4806	Ssc.11099	Transcribed locus strongly similar to NP_036121.1 COP9 (constitutive photomorphogenic) subunit 3 [Mus musculus]	18.9709
Testis	7585	Ssc.50307	CD247 molecule (CD247)	18.5095
Testis	339	Ssc.31705	Transcribed locus strongly similar to NP_001004083.1 EGL nine homolog 2 [Rattus norvegicus]	18.3955
Testis	4082	Ssc.55569	RD RNA binding protein GENE: SBAB-707F1.7	18.3381
Testis	89	Ssc.2894	Transcribed locus strongly similar to NP_057100.1 solute carrier family 25 member 39 [Homo sapiens]	18.264
Testis	3282	Ssc.9371	Transcribed locus strongly similar to NP_065080.1 leucine zipper transcription factor-like 1 [Homo sapiens]	18.1468
Testis	497	Ssc.55904	Transcribed locus strongly similar to NP_006079.1 tubulin beta 2 [Homo sapiens]	18.0538
Testis	8056	Bt.4845	Williams Beuren syndrome chromosome region 22 protein GENE: WBSCR22 CHR: 25	17.7962
Testis	8423	Hs.713293	Transcribed locus strongly similar to NP_001026846.1 poly A binding protein cytoplasmic 1 a [Danio rerio] CHR: 8	17.0927
Testis	1647	Ssc.5638	Transcribed locus strongly similar to NP_034349.1 FK506 binding protein 4 [Mus musculus]	16.6992
Testis	1732	Ssc.24101	Transcribed locus strongly similar to NP_064374.1 START domain containing 10 [Mus musculus]	16.6483
Testis	3605	Ssc.54296	Transcribed locus strongly similar to NP_001028445.1 hypothetical protein LOC223739 [Mus musculus]	16.6114
Testis	4070	Ssc.31705	Transcribed locus strongly similar to NP_001004083.1 EGL nine homolog 2 [Rattus norvegicus]	16.36
Testis	7187	Ssc.47853	Transcribed locus strongly similar to NP_033217.1 suppressor of K+ transport defect 3 [Mus musculus]	16.357
Testis	2788	Hs.259594	Chromosome 9 open reading frame 119 GENE: C9orf119 CYTOBAND: 9q34.11	15.8426
Testis	3855	Bt.46638	Guanine nucleotide binding protein-like 2 (nucleolar) GENE: GNL2 CHR: 3	15.7809
Testis	4661	Hs.611894	Transcribed locus weakly similar to NP_003743.1 eukaryotic translation initiation factor 3 subunit C [Homo sapiens] CHR: 16	15.7042
Testis	2480	Ssc.6735	Transcribed locus strongly similar to NP_001004283.1 eukaryotic translation initiation factor 3 subunit D [Rattus norvegicus]	15.5307
Testis	1870	Ssc.3502	Heat shock 40kD protein 1 GENE: HSPF1	15.0242
Testis	4010	Ssc.31953	Transcribed locus strongly similar to NP_057907.1 ring finger protein 10 [Mus musculus]	14.6369
Testis	6012	Ssc.32151	Transcribed locus strongly similar to NP_004350.1 ubiquitin-conjugating enzyme Cdc34 [Homo sapiens]	13.5673
Testis	1621	Ssc.13876	Transcribed locus strongly similar to NP_002488.1 NIMA (never in mitosis gene a)-related kinase 2 [Homo sapiens]	13.489
Testis	8619	Ssc.17340	Proteasome (prosome macropain) activator subunit 3 (PA28 gamma Ki) GENE: PSME3	13.3096
Testis	163	Hs.468702	Copper metabolism (Murr1) domain containing 1 GENE: COMMD1 CYTOBAND: 2p15	13.3082
Testis	6022	Ssc.43748	Transcribed locus strongly similar to NP_001012175.1 zinc finger AN1-type domain 3 [Rattus norvegicus]	13.2406
Testis	8215	Ssc.1549	Transcribed locus strongly similar to NP_006810.1 stress-induced-phosphoprotein 1 (Hsp70/Hsp90-organizing protein) [Homo sapiens]	12.8049
Testis	4227	Ssc.24777	Transcribed locus strongly similar to NP_001020069.1 Paf1 RNA polymerase II associated factor homolog [Rattus norvegicus]	12.55
Testis	2621	Ssc.1160	Transcribed locus strongly similar to NP_001026361.1 proteasome 26S ATPase subunit 3 [Gallus gallus]	12.5306
Testis	2698	Hs.591504	Ring finger protein 19B GENE: RNF19B CYTOBAND: 1p35.1	12.4913
Testis	4697	Ssc.1990	Transcribed locus strongly similar to NP_071898.2 ring finger protein 25 [Homo sapiens]	12.3038
Testis	5244	Ssc.56956	Transcribed locus strongly similar to NP_998189.1 dynein light chain LC8-type 2 [Danio rerio]	12.2145
Testis	4765	Hs.514051	G protein-coupled receptor kinase interactor 1 GENE: GIT1 CYTOBAND: 17p11.2	12.0625
Testis	4353	Ssc.13114	Transcribed locus moderately similar to NP_001069908.1 sperm autoantigenic protein 17 [Bos taurus]	12.0492
Testis	8055	Ssc.20060	Transcribed locus strongly similar to NP_598736.4 thyroid hormone receptor interactor 12 [Mus musculus]	11.991
Testis	6723	Ssc.12177	Transcribed locus strongly similar to NP_001008289.1 hypothetical protein LOC288269 [Rattus norvegicus]	11.8932
Testis	8106	Ssc.54808	Aldo-keto reductase family 1 member C-like 1 GENE: AKR1CL1	11.7633
Testis	6255	Ssc.58414	Transcribed locus strongly similar to NP_989718.1 ICER protein [Gallus gallus]	11.7119
Testis	4496	Ssc.1642	Transcribed locus strongly similar to NP_001026809.1 proteasome (prosome macropain) 26S subunit non-ATPase 2 [Rattus norvegicus]	11.6605
Testis	1013	Ssc.4072	Transcribed locus strongly similar to NP_001039451.1 UBX domain containing 1 [Bos taurus]	11.5676
Testis	7596	Ssc.32154	Transcribed locus strongly similar to NP_002681.1 polymerase (DNA directed) beta [Homo sapiens]	11.525
Testis	8898	Ssc.54808	Aldo-keto reductase family 1 member C-like 1 GENE: AKR1CL1	11.3998
Testis	395	Ssc.19210	Transcribed locus moderately similar to XP_001093362.1 PREDICTED: similar to CG11670-PA [Macaca mulatta]	11.3152
Testis	8686	Ssc.3347	Transcribed locus strongly similar to NP_740747.1 elongation factor 1 homolog (ELF1 S. cerevisiae) [Mus musculus]	11.3038
Testis	3890	Ssc.17618	Transcribed locus strongly similar to NP_060917.1 transmembrane protein 111 [Homo sapiens]	11.2211
Testis	7087	Bt.49471	Heat shock factor binding protein 1 GENE: HSBP1 CHR: 18	11.2049
Testis	4477	Ssc.55981	Transcribed locus strongly similar to NP_001073699.1 ubiquitin specific peptidase 50 [Bos taurus]	11.1989
Testis	36	Ssc.15750	P14ARF protein GENE: P14ARF	11.1964
Testis	4068	Ssc.250	Transcribed locus strongly similar to NP_001748.1 carbonyl reductase 1 [Homo sapiens]	11.0911
Testis	5263	Ssc.18250	Transcribed locus strongly similar to NP_001039515.1 cyclin-dependent kinase inhibitor 2D (p19 inhibits CDK4) [Bos taurus]	11.0276
Testis	7274	NO_DATA	NO_DATA	10.7599
Testis	4590	Ssc.54808	Aldo-keto reductase family 1 member C-like 1 GENE: AKR1CL1	10.7146
Testis	7544	Ssc.1790	Transcribed locus moderately similar to NP_001033137.1 nucleoporin 50kDa [Bos taurus]	10.7083
Testis	8218	Ssc.60184	Transcribed locus	10.7061
Testis	3945	Ssc.5871	Transcribed locus strongly similar to XP_593707.3 PREDICTED: similar to nuclear localization signal containing protein deleted in Velo-Cardio-Facial syndrome partial [Bos taurus]	10.7006
Testis	112	Ssc.55710	Transcribed locus strongly similar to NP_659547.2 non-SMC element 1 homolog [Homo sapiens]	10.6394
Testis	4850	Ssc.9603	Transcribed locus strongly similar to NP_001020907.1 guanine nucleotide binding protein-like 2 (nucleolar) [Rattus norvegicus]	10.6069
Testis	7572	Ssc.51807	HIG1 domain family member 2A GENE: HIGD2A	10.5593
Testis	362	Hs.520106	Dynein axonemal heavy chain 8 GENE: DNAH8 CYTOBAND: 6p21.31-p21.1	10.527
Testis	6687	Ssc.48402	Transcribed locus strongly similar to NP_004751.2 serine/threonine kinase 17a [Homo sapiens]	10.5085
Testis	7888	Ssc.54490	Transcribed locus strongly similar to NP_001012551.1 chaperonin containing TCP1 subunit 2 (beta) [Gallus gallus]	10.5026
Testis	7517	Bt.3768	G protein-coupled receptor kinase interactor 1 GENE: GIT1 CHR: 19	10.421
Testis	5474	Ssc.21895	Transcribed locus strongly similar to XP_866655.1 PREDICTED: similar to Bullous pemphigoid antigen 1 isoforms 6/9/10 (Trabeculin-beta) [Canis familiaris]	10.3861
Testis	6580	Ssc.5439	Transcribed locus strongly similar to NP_005517.1 heat shock transcription factor 1 [Homo sapiens]	10.329
Testis	3335	Ssc.2393	Lecithin-cholesterol acyltransferase	10.2262
Testis	6444	Ssc.16484	Transcribed locus strongly similar to NP_877429.2 tumor protein p63 regulated 1-like [Homo sapiens]	10.1948
Testis	9186	Ssc.19862	NADH dehydrogenase 1 beta subcomplex 6 GENE: LOC733605	10.0614
Testis	6796	Ssc.54352	Transcribed locus strongly similar to NP_001009700.1 U3 snoRNP protein 4 homolog [Rattus norvegicus]	10.0042
Testis	7743	Ssc.10124	Transcribed locus strongly similar to NP_060614.2 Sec61 alpha form 2 [Homo sapiens]	9.95023
Testis	5154	Ssc.2507	Transcribed locus strongly similar to NP_003822.2 sudD suppressor of bimD6 homolog [Homo sapiens]	9.93335
Testis	1803	Ssc.16971	Transcribed locus strongly similar to NP_062552.2 bin3 bicoid-interacting 3 [Homo sapiens]	9.85912
Testis	8236	Ssc.4335	Transcribed locus strongly similar to NP_057396.1 WW domain binding protein 11 [Homo sapiens]	9.5902
Testis	3765	Ssc.4948	Transcribed locus strongly similar to NP_001026582.1 ubiquitin-conjugating enzyme UBC3B [Gallus gallus]	9.29087
Testis	8459	Hs.712555	Casein kinase 1 alpha 1 GENE: CSNK1A1 CYTOBAND: 5q32	9.2518
Testis	1595	Ssc.21784	Transcribed locus strongly similar to NP_001029042.1 casein kinase 1 gamma 2 isoform 1 [Rattus norvegicus]	9.22005
Testis	2324	Ssc.19458	Transcribed locus, strongly similar to NP_201575.2 hypothetical protein LOC91689 [Homo sapiens]	9.09128
Testis	584	NO_DATA	NO_DATA	8.99836
Testis	4474	Ssc.5615	Transcribed locus moderately similar to NP_989432.1 hexokinase 1 [Gallus gallus]	8.9787
Testis	213	Ssc.15600	Transcribed locus strongly similar to NP_037423.2 cleavage and polyadenylation specific factor 1 160kDa [Homo sapiens]	8.84308
Testis	3829	Ssc.5638	Transcribed locus strongly similar to NP_034349.1 FK506 binding protein 4 [Mus musculus]	8.65433
Testis	5355	Ssc.4836	Transcribed locus strongly similar to NP_056230.1 brain protein 44 [Homo sapiens]	8.60818
Testis	4902	Ssc.67077	Transcribed locus strongly similar to XP_984887.1 PREDICTED: similar to DnaJ-like protein [Mus musculus]	8.51469
Testis	3263	Ssc.1860	Transcribed locus strongly similar to NP_006510.1 dynein light chain Tctex-type 1 [Homo sapiens]	8.47679
Testis	2938	NO_DATA	NO_DATA	8.36627
Testis	7988	Ssc.4873	Transcribed locus strongly similar to NP_006046.1 lanthionine synthetase C-like protein 1 [Homo sapiens]	8.33037
Testis	3136	Ssc.55630	Tubulin beta 1 GENE: CH242-247L10.4	8.31789
Testis	5246	Ssc.250	Transcribed locus strongly similar to NP_001748.1 carbonyl reductase 1 [Homo sapiens]	8.21841
Testis	3449	Ssc.6056	Transcribed locus	8.1816
Testis	4501	NO_DATA	NO_DATA	8.16797
Testis	4602	Hs.62180	Anillin actin binding protein GENE: ANLN CYTOBAND: 7p15-p14	8.11738
Testis	5407	Ssc.70614	Transcribed locus, strongly similar to NP_001528.1 heat shock factor binding protein 1 [Homo sapiens]	8.10707
Testis	1001	Ssc.53940	Phosphoglucomutase 1 GENE: PGM1	8.05056
Testis	8670	Ssc.37822	Transcribed locus strongly similar to NP_001009605.1 breast cancer metastasis-suppressor 1 [Rattus norvegicus]	8.00436
Testis	1456	Ssc.1675	Transcribed locus strongly similar to NP_038923.1 translocase of inner mitochondrial membrane 9 homolog [Mus musculus]	7.99124
Testis	6171	Ssc.54631	Spermidine synthase GENE: SRM	7.81483
Testis	2070	Ssc.5322	Transcribed locus moderately similar to XP_001497290.1 PREDICTED: hypothetical protein [Equus caballus]	7.80291
Testis	4963	Ssc.19696	Clone TBI 5-4 mRNA sequence	7.7981
Testis	1821	Ssc.54826	Transcribed locus strongly similar to NP_032040.1 protein phosphatase 1G (formerly 2C) magnesium-dependent gamma isoform [Mus musculus]	7.67703
Testis	5389	Ssc.43738	Transcribed locus moderately similar to NP_001075054.1 transmembrane protease serine 2 [Bos taurus]	7.58825
Testis	6159	Ssc.19891	Transcribed locus strongly similar to NP_055279.2 tubulointerstitial nephritis antigen [Homo sapiens]	7.53829
Testis	5055	Ssc.3463	Transcribed locus strongly similar to NP_031739.3 CDC-like kinase 3 [Mus musculus]	7.44107
Testis	1816	Ssc.5761	Transcribed locus strongly similar to NP_058979.1 proteasome (prosome macropain) subunit alpha type 6 [Rattus norvegicus]	7.42471
Testis	3469	Ssc.51939	Transcribed locus moderately similar to NP_001039716.1 vaccinia related kinase 3 [Bos taurus]	7.37224
Testis	828	Ssc.48801	Transcribed locus moderately similar to XP_001503599.1 PREDICTED: similar to chromosome 15 open reading frame 23 [Equus caballus]	7.26868
Testis	6425	Ssc.58183	Transcribed locus moderately similar to NP_057711.3 archaemetzincins-2 isoform 1 [Homo sapiens]	7.26303
Testis	7128	Ssc.58831	Transcribed locus	7.24297
Testis	3539	Ssc.43158	Transcribed locus strongly similar to NP_001099548.1 testis-specific serine kinase 6 [Rattus norvegicus]	7.2018
Testis	5028	Hs.59804	SECIS binding protein 2 GENE: SECISBP2 CYTOBAND: 9q22.2	7.19575
Testis	7503	NO_DATA	NO_DATA	7.17695
Testis	2133	NO_DATA	NO_DATA	7.12452
Testis	1813	Hs.509545	Pre-B-cell leukemia homeobox 2 GENE: PBX2 CYTOBAND: 6p21.3	6.90211
Testis	8180	Ssc.53792	Transcribed locus strongly similar to NP_005889.3 membrane component chromosome 11 surface marker 1 isoform 1 [Homo sapiens]	6.86012
Testis	6808	Hs.534585	Chromosome 6 open reading frame 206 GENE: C6orf206 CYTOBAND: 6p21.1	6.84891
Testis	2565	Hs.648947	Transcribed locus strongly similar to NP_001006145.1 IK cytokine down-regulator of HLA II [Gallus gallus] CHR: 2	6.83427
Testis	6493	Ssc.45434	Transcribed locus moderately similar to NP_001015544.1 Bcl2-like 14 (apoptosis facilitator) [Bos taurus]	6.83056
Testis	7213	NO_DATA	NO_DATA	6.73441
Testis	3481	Ssc.5103	Transcribed locus strongly similar to NP_079975.2 oxidative stress responsive 1 [Mus musculus]	6.71349
Testis	8547	Ssc.54065	Transcribed locus strongly similar to NP_000894.1 NAD(P)H menadione oxidoreductase 1 dioxin-inducible isoform a [Homo sapiens]	6.49556
Testis	512	Ssc.19362	Transcribed locus moderately similar to NP_055020.1 zinc finger HIT domain containing 2 [Homo sapiens]	6.47569
Testis	3954	Ssc.55181	Transcribed locus moderately similar to NP_001030130.1 hypothetical protein LOC619573 [Rattus norvegicus]	6.47382
Testis	8879	Hs.631923	Protein kinase cAMP-dependent regulatory type II alpha GENE: PRKAR2A CYTOBAND: 3p21.3-p21.2	6.46785
Testis	4252	Hs.647062	Replication factor C (activator 1) 2 40kDa GENE: RFC2 CYTOBAND: 7q11.23	6.44072
Testis	7667	Ssc.28092	Transcribed locus strongly similar to NP_057056.1 polymerase (RNA) I polypeptide D isoform 1 [Homo sapiens]	6.32842
Testis	7185	Ssc.63514	Transcribed locus strongly similar to NP_001034696.1 hypothetical protein LOC294154 [Rattus norvegicus]	6.30424
Testis	5767	Ssc.7149	Transcribed locus strongly similar to NP_084359.1 LSM domain containing 1 [Mus musculus]	6.25962
Testis	2475	Ssc.20934	Transcribed locus strongly similar to NP_001028240.1 hypothetical protein LOC361399 [Rattus norvegicus]	6.1333
Testis	3373	Ssc.34608	Transcribed locus strongly similar to NP_001012172.1 regulatory factor X 3 (influences HLA class II expression) [Rattus norvegicus]	6.13004
Testis	327	Hs.533355	Membrane protein palmitoylated 6 (MAGUK p55 subfamily member 6) GENE: MPP6 CYTOBAND: 7p15	6.12321
Testis	256	Ssc.10885	Transcribed locus strongly similar to NP_057712.2 WW domain-containing adapter with a coiled-coil region isoform 1 [Homo sapiens]	6.10176
Testis	1730	Ssc.10046	Transcribed locus	6.1008
Testis	3395	Ssc.18518	Transcribed locus strongly similar to NP_005125.1 protein phosphatase 4 regulatory subunit 1 isoform b [Homo sapiens]	6.0463
Testis	6971	Ssc.14225	Transcribed locus strongly similar to NP_035200.2 prefoldin 2 [Mus musculus]	6.02653
Testis	9035	Ssc.3245	Transcribed locus strongly similar to NP_001014939.1 cytoskeleton associated protein 1 [Bos taurus]	5.98435
Testis	2655	Ssc.10960	Carbonic anhydrase III GENE: CA3	5.98237
Testis	7423	Ssc.27221	LSM2 homolog U6 small nuclear RNA associated (S. cerevisiae) GENE: SBAB-711D2.1	5.94662
Testis	9114	Ssc.47026	Transcribed locus strongly similar to NP_073738.2 spermatogenesis associated 20 [Homo sapiens]	5.90446
Testis	8930	Ssc.1908	Transcribed locus	5.90389
Testis	2688	Ssc.5579	Transcribed locus moderately similar to NP_001029634.1 transmembrane protein 141 [Bos taurus]	5.89833
Testis	3986	Ssc.9576	Transcribed locus strongly similar to NP_036000.1 calcium and integrin binding 1 [Mus musculus]	5.89518
Testis	3937	Hs.440900	HLA-B associated transcript 3 GENE: BAT3 CYTOBAND: 6p21.3	5.88836
Testis	1116	Ssc.54555	Transcribed locus strongly similar to NP_079657.1 ATPase H+ transporting lysosomal V1 subunit F [Mus musculus]	5.85996
Testis	858	Ssc.15231	Transcribed locus, strongly similar to NP_060357.1 hypothetical protein LOC54987 [Homo sapiens]	5.83912
Testis	4899	Hs.363137	T-complex 1 GENE: TCP1 CYTOBAND: 6q25.3-q26	5.81289
Testis	2713	Ssc.42485	Transcribed locus strongly similar to NP_004273.1 BCL2-associated athanogene 2 [Homo sapiens]	5.75159
Testis	799	Ssc.33885	Transcribed locus strongly similar to NP_597701.1 zinc finger protein 526 [Homo sapiens]	5.67358
Testis	5148	Ssc.24956	Transcribed locus strongly similar to NP_766535.1 LSM12 homolog [Mus musculus]	5.62489
Testis	1510	Ssc.12113	Transcribed locus strongly similar to NP_001103789.1 MYC-associated zinc finger protein [Rattus norvegicus]	5.62395
Testis	8684	Ssc.12760	Transcribed locus strongly similar to NP_001100847.1 ring finger and KH domain containing 2 [Rattus norvegicus]	5.5943
Testis	6964	Ssc.55911	Transcribed locus strongly similar to NP_065881.1 WD repeat and FYVE domain containing 1 [Homo sapiens]	5.57666
Testis	8665	Ssc.25739	Interferon regulatory factor 7 GENE: IRF7	5.5689
Testis	1431	Ssc.11265	Transcribed locus moderately similar to XP_582371.3 PREDICTED: similar to DLL3 protein [Bos taurus]	5.54907
Testis	1031	Ssc.21182	Transcribed locus strongly similar to NP_055075.1 HLA class II region expressed gene KE2 [Homo sapiens]	5.46665
Testis	6174	Ssc.19599	Transcribed locus strongly similar to XP_001504868.1 PREDICTED: similar to eukaryotic translation initiation factor [Equus caballus]	5.45713
Testis	398	Hs.647051	B-cell CLL/lymphoma 7B GENE: BCL7B CYTOBAND: 7q11.23	5.44008
Testis	2476	Ssc.6568	Transcribed locus strongly similar to NP_060563.1 WD repeat domain 74 [Homo sapiens]	5.43942
Testis	3780	Ssc.8895	Transcribed locus, moderately similar to NP_004559.4 serine (or cysteine) proteinase inhibitor, clade B (ovalbumin), member 6 [Homo sapiens]	5.39695
Testis	62	Ssc.81	Fetal and adult testis expressed transcript GENE: FATE	5.38065
Testis	920	Ssc.21182	Transcribed locus strongly similar to NP_055075.1 HLA class II region expressed gene KE2 [Homo sapiens]	5.3584
Testis	9196	Ssc.12559	Transcribed locus strongly similar to NP_849152.1 hypothetical protein LOC126526 [Homo sapiens]	5.35539
Testis	2436	Bt.55802	BCL2-antagonist of cell death GENE: BAD CHR: 29	5.32642
Testis	318	Ssc.2654	Transcribed locus moderately similar to NP_057581.2 mitochondrial ribosomal protein L51 [Homo sapiens]	5.30236
Testis	3671	Ssc.10244	Transcribed locus strongly similar to NP_001012200.1 tubulin tyrosine ligase-like 1 [Rattus norvegicus]	5.22218
Testis	1857	Ssc.55589	Transcribed locus strongly similar to NP_006316.1 ras-related nuclear protein [Homo sapiens]	5.2136
Testis	6079	Ssc.25618	Transcribed locus moderately similar to NP_060792.1 hypothetical protein LOC55776 [Homo sapiens]	5.2045
Testis	710	Bt.99396	Ankyrin repeat domain 45 GENE: ANKRD45 CHR: Un	5.19647
Testis	2746	Ssc.21151	Transcribed locus strongly similar to NP_001019440.1 LUC7-like [Rattus norvegicus]	5.18388
Testis	239	Ssc.15235	Transcribed locus strongly similar to NP_033347.1 tubulin cofactor a [Mus musculus]	5.17943
Testis	5146	Ssc.2484	Transcribed locus, strongly similar to NP_001006984.1 family with sequence similarity 108, member A1 [Rattus norvegicus]	5.179
Testis	2683	NO_DATA	NO_DATA	5.0956
Testis	268	Ssc.2745	Transcribed locus strongly similar to NP_001001563.1 translocase of inner mitochondrial membrane 50 homolog [Homo sapiens]	5.05491
Testis	5336	Ssc.28310	Transcribed locus strongly similar to NP_001033680.1 inhibitor of growth family member 1 [Rattus norvegicus]	5.03054
Testis	1187	Ssc.25146	Transcribed locus strongly similar to XP_424400.1 PREDICTED: hypothetical protein [Gallus gallus]	5.02856
Testis	1490	Ssc.21288	Transcribed locus strongly similar to NP_077292.1 leukocyte receptor cluster (LRC) member 1 [Homo sapiens]	5.02215
Testis	5579	Ssc.16425	Transcribed locus strongly similar to NP_919442.1 ring finger protein 126 [Homo sapiens]	5.0073
Testis	5370	Ssc.18101	Transcribed locus moderately similar to XP_001497670.1 PREDICTED: hypothetical protein [Equus caballus]	5.00564
Testis	3218	Ssc.10942	Enolase 3 (beta muscle) GENE: ENO3	4.97582
Testis	4409	Ssc.58131	Transcribed locus strongly similar to NP_862821.1 ubiquitin-conjugating enzyme E2D 2 isoform 2 [Homo sapiens]	4.8285
Testis	7032	Ssc.12067	Transcribed locus strongly similar to NP_057133.2 hypothetical protein LOC51016 [Homo sapiens]	4.82283
Testis	6327	Ssc.21117	Transcribed locus strongly similar to NP_057153.8 mitochondria-associated granulocyte macrophage CSF signaling molecule [Homo sapiens]	4.71409
Testis	6146	Ssc.32409	Transcribed locus strongly similar to XP_417599.1 PREDICTED: hypothetical protein [Gallus gallus]	4.71199
Testis	9190	Ssc.49444	Transcribed locus moderately similar to XP_595172.2 PREDICTED: hypothetical protein [Bos taurus]	4.70523
Testis	8399	Ssc.5891	Transcribed locus strongly similar to NP_056496.1 B9 protein [Homo sapiens]	4.66382
Testis	7826	Ssc.11571	Transcribed locus, strongly similar to NP_001020454.1 hypothetical protein LOC315549 [Rattus norvegicus]	4.63874
Testis	2095	Ssc.16605	Transcribed locus strongly similar to NP_004074.2 DNA-damage-inducible transcript 3 [Homo sapiens]	4.59584
Testis	5085	Hs.655373	Chromosome 11 open reading frame 31 (C11orf31)	4.57612
Testis	8836	Ssc.22175	Transcribed locus, strongly similar to NP_848720.1 hypothetical protein LOC28126 [Mus musculus]	4.57209
Testis	1095	Hs.221497	Chromosome 16 open reading frame 72 GENE: C16orf72 CYTOBAND: 16p13.2	4.51129
Testis	2224	Mm.268148	CDNA sequence BC026590 GENE: BC026590 CYTOBAND: 4 B3	4.40404
Testis	6044	Ssc.38901	Transcribed locus	4.3953
Testis	1907	Ssc.8428	Transcribed locus strongly similar to NP_001027535.1 chromosome 1 open reading frame 151 protein [Homo sapiens]	4.37237
Testis	5561	Ssc.1104	Phosphorylase glycogen liver GENE: PYGL	4.36489
Testis	4411	Hs.703431	Transcribed locus moderately similar to NP_036267.1 family with sequence similarity 50 member B [Homo sapiens]	4.341
Testis	1568	Ssc.2841	Transcribed locus strongly similar to NP_001104330.1 cAMP responsive element modulator isoform 3 [Rattus norvegicus]	4.33299
Testis	8526	Ssc.1315	Transcribed locus moderately similar to NP_057725.1 membrane interacting protein of RGS16 [Homo sapiens]	4.31928
Testis	1598	Ssc.21469	Transcribed locus strongly similar to NP_060500.3 oxysterol-binding protein-like 1A isoform A [Homo sapiens]	4.30105
Testis	843	Ssc.20597	Transcribed locus strongly similar to NP_079091.3 nudix (nucleoside diphosphate linked moiety X)-type motif 18 [Homo sapiens]	4.2916
Testis	1370	Ssc.54370	Transcribed locus	4.27022
Testis	6392	NO_DATA	NO_DATA	4.22745
Testis	3792	Ssc.21683	Transcribed locus strongly similar to XP_001498709.1 PREDICTED: similar to F-box protein 7 [Equus caballus]	4.22409
Testis	5159	Ssc.26161	Transcribed locus strongly similar to NP_001019429.1 zinc finger protein 574 [Rattus norvegicus]	4.21158
Testis	2624	Ssc.9174	Transcribed locus strongly similar to NP_783859.1 protein tyrosine phosphatase mitochondrial 1 [Homo sapiens]	4.18556
Testis	8172	Ssc.55471	Transcribed locus strongly similar to NP_001014036.1 hypothetical protein LOC307652 [Rattus norvegicus]	4.1678
Testis	6564	Ssc.15389	Transcribed locus moderately similar to NP_002659.1 proteolipid protein 2 (colonic epithelium-enriched) [Homo sapiens]	4.13041
Testis	7102	Ssc.7110	Transcribed locus strongly similar to NP_033967.1 chaperonin subunit 4 (delta) [Mus musculus]	4.08889
Testis	8435	Ssc.3708	Transcribed locus strongly similar to NP_079827.2 13kDa differentiation-associated protein [Mus musculus]	4.08319
Testis	6561	Ssc.13668	Ubiquitin carboxyl-terminal esterase L3 (ubiquitin thiolesterase) GENE: UCHL3	4.07457
Testis	3183	NO_DATA	NO_DATA	4.0731
Testis	6439	Ssc.2489	Transcribed locus moderately similar to XP_114618.5 PREDICTED: hypothetical protein [Homo sapiens]	4.01869
Testis	898	Hs.655285	ATP-binding cassette sub-family F (GCN20) member 1 GENE: ABCF1 CYTOBAND: 6p21.33	4.01612
Testis	1014	Ssc.21729	Transcribed locus strongly similar to NP_001106646.1 hypothetical protein LOC614078 [Bos taurus]	4.01086
Testis	5135	Ssc.38677	Transcribed locus strongly similar to NP_008977.1 elastin microfibril interfacer 1 [Homo sapiens]	3.9936
Testis	7478	Ssc.10851	Transcribed locus weakly similar to NP_001100011.1 WAP four-disulfide core domain 3 [Rattus norvegicus]	3.98432
Testis	4264	Ssc.4489	Transcribed locus moderately similar to NP_110445.1 coiled-coil domain containing 130 [Homo sapiens]	3.95542
Testis	138	Ssc.12229	Transcribed locus strongly similar to NP_001818.1 CDC28 protein kinase 2 [Homo sapiens]	3.93745
Testis	3882	Ssc.48414	Chromosome 6 open reading frame 134 ortholog GENE: H7C6ORF134	3.89473
Testis	8844	Hs.645427	Guanine nucleotide binding protein (G protein) gamma 5 GENE: GNG5 CYTOBAND: 1p22	3.85016
Testis	1529	Ssc.21117	Transcribed locus, strongly similar to NP_057153.8 mitochondria-associated granulocyte macrophage CSF signaling molecule [Homo sapiens]	3.8292
Testis	8751	Ssc.20303	Transcribed locus strongly similar to NP_001008324.1 phosphomannomutase 1 [Rattus norvegicus]	3.79641
Testis	6135	Ssc.8091	Transcribed locus	3.79444
Testis	4073	Bt.2712	Serpin peptidase inhibitor clade A (alpha-1 antiproteinase antitrypsin) member 5 GENE: SERPINA5 CHR: 21	3.79314
Testis	7487	Ssc.6488		3.78816
Testis	4652	Ssc.40377	Transcribed locus strongly similar to NP_054894.1 mitochondrial ribosomal protein L15 [Homo sapiens]	3.77252
Testis	3713	Ssc.18613	Chemokine (C-C motif) ligand 21 GENE: CCL21	3.7701
Testis	2345	Bt.46958	Nucleosome assembly protein 1-like 4 GENE: NAP1L4 CHR: 29	3.76949
Testis	2256	Ssc.25517	Transcribed locus	3.74048
Testis	7143	Ssc.20069	Transcribed locus moderately similar to XP_602307.3 PREDICTED: hypothetical protein [Bos taurus]	3.73475
Testis	7077	Ssc.16412	Transcribed locus strongly similar to NP_055051.1 glyceronephosphate O-acyltransferase [Homo sapiens]	3.68791
Testis	3139	Hs.301431	Zinc finger protein 71 GENE: ZNF71 CYTOBAND: 19q13.4	3.67513
Testis	5023	Ssc.47657	Transcribed locus strongly similar to NP_776554.2 5 nucleotidase ecto [Bos taurus]	3.61462
Testis	1883	Ssc.48529	Transcribed locus strongly similar to XP_854551.1 PREDICTED: similar to tankyrase 1-binding protein of 182 kDa [Canis familiaris]	3.59293
Testis	8372	Ssc.21936	Transcribed locus moderately similar to NP_872578.1 mitochondrial ribosomal protein S9 [Homo sapiens]	3.56775
Testis	6137	Ssc.19221	Transcribed locus strongly similar to NP_116188.2 zinc finger DHHC domain containing 12 [Homo sapiens]	3.55663
Testis	5808	Ssc.49444	Transcribed locus moderately similar to XP_595172.2 PREDICTED: hypothetical protein [Bos taurus]	3.52218
Testis	6132	Ssc.5098	Transcribed locus strongly similar to NP_001008293.1 diablo [Rattus norvegicus]	3.5186
Testis	6359	Ssc.9766	Transcribed locus strongly similar to NP_001029138.1 adenylate kinase 2 isoform a [Mus musculus]	3.51474
Testis	7202	Ssc.56177	Transcribed locus strongly similar to NP_001014446.1 OCIA domain containing 2 isoform 1 [Homo sapiens]	3.50927
Testis	8963	Ssc.11826	Transcribed locus strongly similar to NP_036259.2 Cip1-interacting zinc finger protein [Homo sapiens]	3.48568
Testis	8216	Bt.2687	IK cytokine GENE: IK CHR: 7	3.46932
Testis	4093	Ssc.55584	Transcribed locus moderately similar to NP_073604.2 interferon stimulated exonuclease gene 20kDa-like 1 [Homo sapiens]	3.39306
Testis	7854	Ssc.55741	Transcribed locus moderately similar to NP_001099085.1 centromere protein P [Bos taurus]	3.38231
Testis	7609	Ssc.18559	Transcription factor Sp1 GENE: LOC396575	3.36764
Testis	5233	Ssc.45602	Transcribed locus strongly similar to NP_700456.1 cDNA sequence BC035295 [Mus musculus]	3.28415
Testis	3127	Ssc.58835	Transcribed locus	3.26443
Testis	3742	NO_DATA	NO_DATA	3.25825
Testis	177	Ssc.58125	Transcribed locus moderately similar to XP_001508807.1 PREDICTED: similar to Troponin I cardiac muscle (Cardiac troponin I) partial [Ornithorhynchus anatinus]	3.2427
Testis	6478	Ssc.54732	Transcribed locus moderately similar to NP_001013157.1 phenylalanine-tRNA synthetase 2 (mitochondrial) [Rattus norvegicus]	3.22388
Testis	945	NO_DATA	NO_DATA	3.21181
Testis	7184	NO_DATA	NO_DATA	3.19797
Testis	1433	Ssc.16357	CD58 molecule GENE: CD58	3.16672
Testis	2352	Hs.35861	Transmembrane protein 158 GENE: TMEM158 CYTOBAND: 3p21.3	3.1553
Testis	6395	Ssc.17265	Transcribed locus strongly similar to NP_006058.1 COX4 neighbor [Homo sapiens]	3.09433
Testis	8906	Ssc.52039	Transcribed locus strongly similar to NP_001026566.1 ash2-like [Gallus gallus]	3.08289
Testis	1450	Ssc.24317	Transcribed locus strongly similar to XP_233001.3 PREDICTED: similar to exosome component 3 [Rattus norvegicus]	3.05424
Testis	3172	Hs.167317	Synaptosomal-associated protein 25kDa GENE: SNAP25 CYTOBAND: 20p12-p11.2	3.02087
Testis	1998	Hs.584784	Nucleoporin 88kDa GENE: NUP88 CYTOBAND: 17p13.2	3.0172
Testis	6594	Ssc.4058	Transcribed locus strongly similar to NP_490647.1 DnaJ (Hsp40) homolog subfamily B member 6 isoform a [Homo sapiens]	2.98036
Testis	4656	Ssc.58830	Transcribed locus	2.97591
Testis	900	Ssc.42467	Transcribed locus strongly similar to NP_035259.1 septin 4 [Mus musculus]	2.96137
Testis	7936	Ssc.41873	Transcribed locus strongly similar to NP_062083.1 p21 (CDKN1A)-activated kinase 3 [Rattus norvegicus]	2.94399
Testis	6742	Hs.632851	Transmembrane protein 151B GENE: TMEM151B CYTOBAND: 6p21.1	2.92334
Testis	7365	Ssc.9187	Ornithine decarboxylase antizyme 2 GENE: OAZ2	2.92208
Testis	3110	Bt.56668	Target of EGR1 member 1 (nuclear) GENE: TOE1 CHR: 3	2.89517
Testis	5792	Ssc.9086	Transcribed locus strongly similar to NP_001008355.1 mitochondrial ribosome recycling factor [Rattus norvegicus]	2.88647
Testis	6028	Ssc.6433	Transcribed locus	2.79625
Testis	4932	Ssc.56673	Transcribed locus	2.79346
Testis	37	Ssc.18993	Inhibin alpha GENE: INHA CYTOBAND: 15q2.5	2.78766
Testis	1526	Ssc.29172	Transcribed locus strongly similar to NP_057902.4 mitogen-activated protein kinase kinase kinase 6 [Mus musculus]	2.78513
Testis	4521	NO_DATA	NO_DATA	2.77031
Testis	8734	Ssc.6643	Transcribed locus strongly similar to NP_001003692.1 zinc finger matrin type 5 [Homo sapiens]	2.7613
Testis	1537	Ssc.44312	Transcribed locus strongly similar to NP_038657.1 putative homeodomain transcription factor 1 [Mus musculus]	2.75099
Testis	9152	Ssc.34395	Transcribed locus weakly similar to NP_075561.2 hypothetical protein LOC65250 [Homo sapiens]	2.74934
Testis	3610	Ssc.47958	Transcribed locus	2.74187
Testis	310	Ssc.52825	Transcribed locus moderately similar to NP_001070459.1 hypothetical protein LOC767914 [Bos taurus]	2.72085
Testis	126	Hs.662164	Ankyrin repeat domain 13B GENE: ANKRD13B CYTOBAND: 17q11.2	2.70729
Testis	1482	Ssc.54716	Transcribed locus strongly similar to XP_001499376.1 PREDICTED: similar to MRPS17 protein [Equus caballus]	2.6542
Testis	8107	Ssc.4486	Transcribed locus strongly similar to NP_064507.3 potassium channel modulatory factor 1 [Homo sapiens]	2.61776
Testis	7186	NO_DATA	NO_DATA	2.59568
Testis	178	Hs.512805	Coiled-coil domain containing 65 GENE: CCDC65 CYTOBAND: 12q13.12	2.54913
Testis	8414	Ssc.2787	Transcribed locus strongly similar to NP_955475.1 ubiquitin specific protease proto-oncogene isoform b [Homo sapiens]	2.54802
Testis	1108	Ssc.56043	Transcribed locus	2.49356
Testis	8833	Ssc.12832	Transcribed locus strongly similar to XP_001491458.1 PREDICTED: hypothetical protein [Equus caballus]	2.46474
Testis	1024	Ssc.16649	Transcribed locus strongly similar to NP_006730.2 minichromosome maintenance complex component 5 [Homo sapiens]	2.45357
Testis	7698	Ssc.7331	Transcribed locus moderately similar to NP_079105.4 hypothetical protein LOC79887 [Homo sapiens]	2.45228
Testis	2527	Bt.2531	Zinc finger protein 259 GENE: ZNF259 CHR: 15	2.44796
Testis	5332	Ssc.56945	Transcribed locus	2.40374
Testis	5036	Ssc.6683	Transcribed locus strongly similar to XP_001488679.1 PREDICTED: hypothetical protein [Equus caballus]	2.39543
Testis	6546	NO_DATA	NO_DATA	2.38657
Testis	8229	NO_DATA	NO_DATA	2.38483
Testis	2058	Ssc.18529	Transcribed locus strongly similar to NP_001011914.1 down-regulator of transcription 1 [Rattus norvegicus]	2.35793
Testis	5025	Ssc.24240	Transcribed locus strongly similar to XP_870544.2 PREDICTED: similar to translocase of outer mitochondrial membrane 34 isoform 3 [Bos taurus]	2.32384
Testis	7581	Ssc.70079	Transcribed locus	2.30719
Testis	4061	Ssc.14556	Proopiomelanocortin (adrenocorticotropin/ beta-lipotropin/ alpha-melanocyte stimulating hormone/ beta-melanocyte stimulating hormone/ beta-endorphin) GENE: POMC	2.30194
Testis	7782	Hs.193613	Transportin 3 GENE: TNPO3 CYTOBAND: 7q32.1	2.27737
Testis	484	Ssc.18586	Transcribed locus strongly similar to NP_001020749.1 MAD2 homolog [Gallus gallus]	2.27499
Testis	494	Hs.591319	Ubiquitin specific peptidase 13 (isopeptidase T-3) GENE: USP13 CYTOBAND: 3q26.2-q26.3	2.23831
Testis	4399	Ssc.58811	Transcribed locus	2.22539
Testis	5845	Ssc.13711	Transcribed locus strongly similar to NP_036073.1 mitogen-activated protein kinase kinase 6 [Mus musculus]	2.20818
Testis	4148	Hs.421194	Tyrosylprotein sulfotransferase 1 GENE: TPST1 CYTOBAND: 7q11.21	2.1993
Testis	48	Ssc.3930	Transcribed locus strongly similar to NP_039269.2 ligase III DNA ATP-dependent isoform alpha precursor [Homo sapiens]	2.191
Testis	3163	Bt.58650	Metaxin 1 GENE: MTX1 CHR: 3	2.17654
Testis	6503	Ssc.3528	Cytosolic aspartate aminotransferase GENE: CASPAT	2.17534
Testis	3611	Ssc.25510	Transcribed locus strongly similar to XP_001720903.1 PREDICTED: similar to small EDRK-rich factor 1 short isoform 1 [Homo sapiens]	2.16242
Testis	922	Ssc.25913	Transcribed locus	2.14431
Testis	1542	Ssc.59526	Transcribed locus strongly similar to NP_001020158.1 hypothetical protein LOC300361 [Rattus norvegicus]	2.14392
Testis	6608	Ssc.46844	Transcribed locus	2.1267
Testis	1005	Ssc.1956	Transcribed locus moderately similar to NP_060337.2 hypothetical protein LOC54969 [Homo sapiens]	2.12424
Testis	1994	Ssc.5848	Transcribed locus strongly similar to NP_004767.1 UDP-Gal:betaGlcNAc beta 1 4- galactosyltransferase 5 [Homo sapiens]	2.10571
Testis	8230	Ssc.21822	Transcribed locus moderately similar to NP_940953.2 melanoma inhibitory activity family member 3 [Homo sapiens]	2.0669
Testis	1114	Ssc.12361	Transcribed locus strongly similar to NP_057393.2 leucine carboxyl methyltransferase 1 isoform a [Homo sapiens]	2.06598
Testis	4447	Ssc.24512	Transcribed locus strongly similar to NP_001013168.1 mitogen-activated protein kinase kinase kinase 11 [Rattus norvegicus]	2.06188
Testis	8388	Ssc.18571	Transcribed locus strongly similar to NP_001026259.1 tumor suppressing subtransferable candidate 1 [Gallus gallus]	2.06188
Testis	7494	Hs.519337	Bromodomain containing 8 GENE: BRD8 CYTOBAND: 5q31	2.03893
Testis	2810	Bt.55189	Propionyl Coenzyme A carboxylase alpha polypeptide GENE: PCCA CHR: 12	2.01574
Testis	2974	Ssc.14062	Insulin-like growth factor binding protein 6 GENE: IGFBP6	2.00334
Testis	812	Ssc.7183	Transcribed locus	1.99603
Testis	6420	Bt.35840	Serologically defined colon cancer antigen 8 GENE: SDCCAG8 CHR: 16	1.97704
Testis	5436	Ssc.11662	Transcribed locus strongly similar to NP_078908.1 SAP30-like [Homo sapiens]	1.97395
Testis	8926	Ssc.15393	Sirtuin (silent mating type information regulation 2 homolog) 5 (S. cerevisiae) GENE: SIRT5	1.96621
Testis	6243	Ssc.51139	Transcribed locus	1.94882
Testis	6126	Ssc.21570	Transcribed locus strongly similar to NP_005328.2 NCK-associated protein 1-like [Homo sapiens]	1.94611
Testis	6104	NO_DATA	NO_DATA	1.9402
Testis	4096	Ssc.11134	Transcribed locus strongly similar to NP_081573.1 PRP4 pre-mRNA processing factor 4 homolog [Mus musculus]	1.93291
Testis	5674	NO_DATA	NO_DATA	1.92827
Testis	2022	Ssc.55154	Transcribed locus moderately similar to NP_015627.1 Wolf-Hirschhorn syndrome candidate 1 protein isoform 4 [Homo sapiens]	1.92392
Testis	5846	Ssc.24320	Transcribed locus strongly similar to NP_002909.3 regulatory factor X1 [Homo sapiens]	1.92293
Testis	4781	Ssc.4299	Transcribed locus strongly similar to NP_057492.2 CDK5 regulatory subunit associated protein 1 isoform a [Homo sapiens]	1.87057
Testis	5432	Ssc.9187	Ornithine decarboxylase antizyme 2 GENE: OAZ2	1.86594
Testis	2647	Hs.440900	HLA-B associated transcript 3 GENE: BAT3 CYTOBAND: 6p21.3	1.8481
Testis	6347	Ssc.2247	Transcribed locus strongly similar to NP_002185.1 inositol polyphosphate-1-phosphatase [Homo sapiens]	1.82659
Testis	3124	Ssc.47248	Transcribed locus strongly similar to XP_001056224.1 PREDICTED: similar to FLYWCH-type zinc finger 1 [Rattus norvegicus]	1.80841
Testis	6247	Ssc.9550	Transcribed locus strongly similar to NP_612207.1 Josephin domain containing 2 [Homo sapiens]	1.8076
Testis	8721	Ssc.42112	Transcribed locus strongly similar to XP_875362.2 PREDICTED: similar to cullin 4A [Bos taurus]	1.76416
Testis	50	Ssc.4837	Transcribed locus	1.76359
Testis	2039	Hs.703988	Transcribed locus moderately similar to XP_001094688.1 PREDICTED: pancreatic lipase-related protein 1 isoform 1 [Macaca mulatta]	1.73295
Testis	6141	Ssc.33759	Kruppel-like factor 5 GENE: KLF5	1.71127
Testis	4603	Hs.65238	Ring finger protein 40 GENE: RNF40 CYTOBAND: 16p11.2-p11.1	1.68665
Testis	5995	Ssc.56471	Transcribed locus	1.67691
Testis	5167	Ssc.56656	Squalene epoxidase GENE: SQLE	1.66573
Testis	4943	NO_DATA	NO_DATA	1.61249
Testis	8128	Ssc.62019	Transcribed locus	1.58421
Testis	7978	Ssc.4283	Transcribed locus moderately similar to XP_543665.2 PREDICTED: similar to bridging integrator 2 [Canis familiaris]	1.58026
Testis	3725	Ssc.29678	Transcribed locus strongly similar to NP_473434.2 ubiquitin protein ligase E3B [Mus musculus]	1.58007
Testis	4198	Ssc.1466	Aurora kinase A GENE: CR956640.2	1.57938
Testis	8542	Ssc.18243	Transcribed locus strongly similar to NP_001013091.1 BTB (POZ) domain containing 9 [Rattus norvegicus]	1.57849
Testis	5272	Ssc.5197	Transcribed locus strongly similar to XP_001726369.1 PREDICTED: similar to CDC26 subunit of anaphase promoting complex [Homo sapiens]	1.57849
Testis	4247	Ssc.38479	Transcribed locus strongly similar to NP_036588.1 translocase of inner mitochondrial membrane 10 homolog [Homo sapiens]	1.55406
Testis	5412	Ssc.54271	Calpastatin GENE: CAST CYTOBAND: 2q2.1-q2.4	1.53352
Testis	9179	Hs.632402	Gap junction protein alpha 9 59kDa GENE: GJA9 CYTOBAND: 1p34	1.5264
Testis	706	Ssc.27540	Transcribed locus strongly similar to NP_008950.1 ubiquitin-conjugating enzyme E2C isoform 1 [Homo sapiens]	1.51552
Testis	982	NO_DATA	NO_DATA	1.49803
Testis	4738	NO_DATA	NO_DATA	1.49002
Testis	8471	Ssc.3332	Transcribed locus strongly similar to XP_214417.3 PREDICTED: similar to Mediator complex subunit 10 CG5057-PA [Rattus norvegicus]	1.48631
Testis	1753	Ssc.28430	Transcribed locus moderately similar to XP_547985.2 PREDICTED: similar to MAPK/MAK/MRK overlapping kinase (MOK protein kinase) (Renal tumor antigen 1) (RAGE-1) [Canis familiaris]	1.45965
Testis	4127	Ssc.717	Cholecystokinin GENE: CCK	1.44548
Testis	668	Hs.520710	KIAA0265 protein GENE: KIAA0265 CYTOBAND: 7q32.2	1.43702
Testis	3133	Ssc.27198	Transcribed locus strongly similar to NP_001070395.1 ankyrin repeat and SOCS box-containing 3 [Bos taurus]	1.42899
Testis	1712	Ssc.9133	Transcribed locus strongly similar to NP_056338.1 small fragment nuclease [Homo sapiens]	1.41386
Testis	6091	NO_DATA	NO_DATA	1.37239
Testis	8483	Ssc.13216	Transcribed locus strongly similar to XP_580765.3 PREDICTED: hypothetical protein [Bos taurus]	1.36094
Testis	3283	Ssc.42488	Transcribed locus moderately similar to XP_594801.3 PREDICTED: similar to Non-SMC condensin II complex subunit G2 [Bos taurus]	1.32172
Testis	8850	Ssc.18231	Transcribed locus	1.30938
Testis	6675	Ssc.11318	Transcribed locus	1.26893
Testis	1002	Ssc.838	Transcribed locus	1.25275
Testis	100	Hs.437072	Cornichon homolog 2 (Drosophila) GENE: CNIH2 CYTOBAND: 11q13.1	1.23616
Testis	4643	Ssc.25413	Transcribed locus weakly similar to XP_875449.2 PREDICTED: similar to L antigen family member 3 [Bos taurus]	1.17304
Testis	5303	Ssc.8163	Transcribed locus strongly similar to NP_081444.1 HD domain containing 2 [Mus musculus]	1.17229
Testis	7855	Hs.480371	Hypothetical protein LOC285556 GENE: LOC285556 CYTOBAND: 4q23	1.15258
Testis	2312	Hs.702282	Poly (ADP-ribose) polymerase family member 11 GENE: PARP11 CYTOBAND: 12p13.3	1.15211
Testis	8379	Ssc.54557	Transcribed locus	1.12566
Testis	6115	NO_DATA	NO_DATA	1.1224
Testis	8530	Ssc.26370	Transcribed locus, strongly similar to NP_001034786.1 small nuclear RNA activating complex, polypeptide 3, 50kDa [Homo sapiens]	1.12017
Testis	4534	NO_DATA	NO_DATA	1.10498
Testis	8911	Ssc.26304	Transcribed locus strongly similar to NP_001020290.1 pleckstrin homology domain containing family O member 1 [Rattus norvegicus]	1.09845
Testis	4389	Ssc.12700	Transcribed locus strongly similar to NP_004708.1 diacylglycerol kinase iota [Homo sapiens]	1.08322
Testis	6172	Ssc.54070	Transcribed locus	1.06541
Testis	7716	Hs.296942	Keratin 34 GENE: KRT34 CYTOBAND: 17q12-q21	1.05093
Testis	4367	Hs.309288	CUG triplet repeat RNA binding protein 2 GENE: CUGBP2 CYTOBAND: 10p13	1.0411
Testis	8227	Mm.455690	RIKEN cDNA 4932422M17 gene GENE: 4932422M17Rik CYTOBAND: 5 F	1.03255
Testis	7930	NO_DATA	NO_DATA	1.02942
Testis	6553	Hs.659291	Deleted in lymphocytic leukemia 2-like GENE: DLEU2L CYTOBAND: 1p31-p22	1.00994
Testis	8931	Ssc.22866	Transcribed locus weakly similar to XP_001493575.1 PREDICTED: similar to several ankyrin repeat protein transcript [Equus caballus]	1.00028
Testis	2601	Ssc.12780	Transcribed locus strongly similar to XP_001080417.1 PREDICTED: similar to Sulfide:quinone oxidoreductase mitochondrial precursor [Rattus norvegicus]	0.999264
Testis	7856	Ssc.6205	Transcribed locus strongly similar to NP_005541.3 kinesin family member C3 [Homo sapiens]	0.997417
Testis	191	Ssc.46451	Transcribed locus weakly similar to NP_956852.1 hypothetical protein LOC393530 [Danio rerio]	0.984601
Testis	7496	Bt.7458	RAN binding protein 3 GENE: RANBP3 CHR: 7	0.971404
Testis	7362	Ssc.25892	Transcribed locus strongly similar to NP_001032271.1 de-etiolated homolog 1 [Rattus norvegicus]	0.906828
Testis	5420	Ssc.749	Coagulation factor XII (Hageman factor) GENE: F12	0.873496
Testis	7825	Ssc.39109	Transcribed locus moderately similar to XP_001489863.1 PREDICTED: similar to Ankyrin repeat and SOCS box-containing 9 [Equus caballus]	0.860545
Testis	394	NO_DATA	NO_DATA	0.823759
Testis	2902	Hs.656	Cell division cycle 25 homolog C (S. pombe) GENE: CDC25C CYTOBAND: 5q31	0.819013
Testis	6045	Ssc.24616	Transcribed locus strongly similar to NP_694876.1 ribokinase [Mus musculus]	0.806308
Testis	7366	Hs.659934	Sestrin 3 GENE: SESN3 CYTOBAND: 11q21	0.794114
Testis	3505	Ssc.16532	Transcribed locus strongly similar to NP_058036.1 cyclin-dependent kinase 2 isoform 2 [Mus musculus]	0.783397
Testis	8976	Ssc.7416	Transcribed locus moderately similar to NP_079412.1 OPA3 protein isoform b [Homo sapiens]	0.774787
Testis	8802	Hs.655193	Fibroblast growth factor 11 GENE: FGF11 CYTOBAND: 17p13.1	0.761875
Testis	1303	Ssc.52499	Transcribed locus strongly similar to NP_942590.1 nucleoporin 43kDa [Homo sapiens]	0.760488
Testis	2903	Bt.58561	Zinc finger FYVE domain containing 28 GENE: ZFYVE28 CHR: 6	0.716957
Testis	8410	Hs.619493	Transcribed locus CHR: 20	0.701129
Testis	3973	Ssc.48859	Transcribed locus strongly similar to NP_795932.2 hypoxia-inducible factor 1 alpha subunit inhibitor [Mus musculus]	0.673767
Testis	6072	Ssc.13236	Transcribed locus strongly similar to NP_003150.1 cyclin-dependent kinase-like 5 [Homo sapiens]	0.664416
Testis	3825	Hs.155995	Clusterin associated protein 1 GENE: CLUAP1 CYTOBAND: 16p13.3	0.647948
Testis	6034	NO_DATA	NO_DATA	0.637176
Testis	8411	NO_DATA	NO_DATA	0.624417
Testis	6360	Hs.74565	Amyloid beta (A4) precursor-like protein 1 GENE: APLP1 CYTOBAND: 19q13.1	0.621163
Testis	3885	Ssc.61517	Transcribed locus moderately similar to XP_370577.6 PREDICTED: hypothetical protein [Homo sapiens]	0.596561
Testis	8254	Ssc.6265	Transcribed locus moderately similar to NP_001001872.2 hypothetical protein LOC145407 [Homo sapiens]	0.504581
Testis	8062	Ssc.25774	Transcribed locus strongly similar to NP_060557.2 transmembrane protein 48 [Homo sapiens]	0.465032
Efferent ducts	4031	Ssc.6730	Transcribed locus strongly similar to NP_062132.2 complement component 1 q subcomponent binding protein [Rattus norvegicus]	82.9962
Efferent ducts	447	Ssc.6080	Antileukoproteinase GENE: ALP	58.2482
Efferent ducts	9184	Ssc.54048	Calpain small subunit 1 GENE: CAPNS1	20.1454
Efferent ducts	4797	Ssc.9365	Insulin-like growth factor 2 (somatomedin A) GENE: IGF2 CYTOBAND: 2p	12.3675
Efferent ducts	7604	Ssc.60391	Complement C4 GENE: SBAB-514B12.5	9.70318
Efferent ducts	242	Hs.647064	Retinoic acid receptor responder (tazarotene induced) 2 GENE: RARRES2 CYTOBAND: 7q36.1	9.10684
Efferent ducts	3279	Ssc.50186	Transcribed locus moderately similar to NP_689850.2 methyltransferase like 7B [Homo sapiens]	8.66277
Efferent ducts	4019	Ssc.41312	Transcribed locus	7.47436
Efferent ducts	6020	NO_DATA	NO_DATA	6.38002
Efferent ducts	5731	Ssc.25172	Transcribed locus strongly similar to XP_001499048.1 PREDICTED: similar to growth-arrest-specific protein [Equus caballus]	5.9419
Efferent ducts	7103	NO_DATA	NO_DATA	5.46828
Efferent ducts	14	Ssc.6512	Transcribed locus	5.20161
Efferent ducts	3248	Ssc.17717	Argininosuccinate synthetase 1 GENE: ASS1	4.79408
Efferent ducts	7013	Ssc.20133	Transcribed locus moderately similar to XP_849699.1 PREDICTED: similar to Thy-1 cell surface antigen isoform 2 [Canis familiaris]	3.37011
Efferent ducts	1663	Ssc.17243	DnaJ (Hsp40) homolog subfamily A member 4 GENE: DNAJA4	3.15632
Efferent ducts	804	Ssc.49233	Transcribed locus moderately similar to NP_004053.1 cadherin 16 precursor [Homo sapiens]	3.07856
Efferent ducts	5468	Ssc.21132	Transcribed locus strongly similar to NP_001093171.1 PTEN induced putative kinase 1 [Bos taurus]	2.59072
Efferent ducts	3602	Ssc.21815	Cell death-inducing DFFA-like effector c GENE: CIDEC	2.51152
Efferent ducts	3304	Ssc.26481	Transcribed locus strongly similar to NP_033001.2 protein tyrosine phosphatase 4a3 [Mus musculus]	2.30337
Efferent ducts	9206	NO_DATA	NO_DATA	2.28072
Efferent ducts	746	Hs.657729	Low density lipoprotein-related protein 2 GENE: LRP2 CYTOBAND: 2q24-q31	2.20713
Efferent ducts	566	Ssc.58140	Transcribed locus	2.1044
Efferent ducts	2669	Ssc.42420	Cell-death-inducing DNA-fragmentation-factor-like effector B GENE: CIDE-B	1.90231
Efferent ducts	6674	Ssc.6289	Receptor (G protein-coupled) activity modifying protein 1 GENE: RAMP1	1.85185
Efferent ducts	435	NO_DATA	NO_DATA	1.76594
Efferent ducts	2429	NO_DATA	NO_DATA	1.57155
Efferent ducts	1089	Ssc.17405	Transcribed locus	1.41631
Efferent ducts	2682	Ssc.6169	Transcribed locus moderately similar to NP_004416.1 extracellular matrix protein 1 isoform 1 precursor [Homo sapiens]	1.40727
Efferent ducts	5467	Ssc.42627	Hepatocyte nuclear factor 4 alpha GENE: HNF4A	0.996833
Efferent ducts	7844	Ssc.2445	Transcribed locus strongly similar to NP_032572.1 microfibril-associated glycoprotein 2 [Mus musculus]	0.912547
Efferent ducts	7853	Hs.166206	Cubilin (intrinsic factor-cobalamin receptor) GENE: CUBN CYTOBAND: 10p12.31	0.77014
Efferent ducts	3812	NO_DATA	NO_DATA	0.580791
Efferent ducts	7521	Ssc.13930	Transcribed locus	0.546091
Anterior head	5631	Ssc.19819	Transcribed locus moderately similar to NP_001003167.1 CE9 protein [Canis lupus familiaris]	191.753
Anterior head	7588	Ssc.20703	Transcribed locus weakly similar to NP_001032621.1 beta-defensin 42 [Rattus norvegicus]	124.646
Anterior head	354	Ssc.25319	Transcribed locus weakly similar to NP_001032621.1 beta-defensin 42 [Rattus norvegicus]	103.661
Anterior head	6646	Cfa.24600	Canis familiaris beta-defensin 109 (CBD109)	78.5275
Anterior head	5434	Ssc.20703	Transcribed locus weakly similar to NP_001032621.1 beta-defensin 42 [Rattus norvegicus]	77.83
Anterior head	6881	Hs.53985	Glycoprotein 2 (zymogen granule membrane) GENE: GP2 CYTOBAND: 16p12	75.9912
Anterior head	9083	Bt.39668	Eukaryotic translation elongation factor 2 GENE: EEF2 CYTOBAND: 7q15	41.1248
Anterior head	7289	Ssc.3791	Transcribed locus strongly similar to NP_001068884.1 cathepsin F [Bos taurus]	30.8804
Anterior head	8308	Ssc.6663	Transcribed locus, strongly similar to NP_990232.1 eukaryotic translation elongation factor 1 beta 2 [Gallus gallus]	25.0989
Anterior head	581	Ssc.33496	Gelsolin GENE: LOC396874	22.0149
Anterior head	365	Ssc.35164	SLA-DR1 beta chain (SLA-DRB1)	16.9808
Anterior head	6869	NO_DATA	NO_DATA	14.5014
Anterior head	6225	Ssc.17325	Transcribed locus moderately similar to XP_001251716.1 PREDICTED: similar to MGC127538 protein [Bos taurus]	14.3985
Anterior head	7360	Ssc.20409	Transcribed locus moderately similar to NP_080310.1 SVH protein [Mus musculus]	14.291
Anterior head	616	Ssc.11530	Transcribed locus strongly similar to NP_803174.2 cysteine and glycine-rich protein 2 [Rattus norvegicus]	9.98284
Anterior head	6598	NO_DATA	NO_DATA	9.69411
Anterior head	7587	NO_DATA	NO_DATA	8.7252
Anterior head	605	Ssc.42978	Transcribed locus strongly similar to NP_001088067.1 hypothetical protein LOC494762 [Xenopus laevis]	7.91801
Anterior head	1230	Ssc.1459	Electron-transfer-flavoprotein beta polypeptide GENE: ETFB	7.3955
Anterior head	678	Ssc.16296	NADPH oxidase light chain subunit GENE: GP22-PHOX	7.33465
Anterior head	8780	NO_DATA	NO_DATA	6.45246
Anterior head	5066	Ssc.2663	Transcribed locus strongly similar to NP_036609.1 WW domain binding protein 1 [Homo sapiens]	6.13171
Anterior head	1807	Ssc.16915	Transcribed locus strongly similar to XP_865751.1 PREDICTED: similar to exportin 5 isoform 4 [Canis familiaris]	5.93612
Anterior head	5643	Ssc.19817	Transcribed locus moderately similar to NP_001233.1 tumor necrosis factor receptor superfamily member 7 precursor [Homo sapiens]	5.68019
Anterior head	4017	Ssc.16009	Transcribed locus strongly similar to XP_216265.3 PREDICTED: similar to Inhibitor of growth protein 4 (p29ING4) [Rattus norvegicus]	5.46628
Anterior head	7600	Ssc.13082	Transcribed locus	5.11582
Anterior head	3827	NO_DATA	NO_DATA	4.92764
Anterior head	6880	NO_DATA	NO_DATA	4.82232
Anterior head	7575	NO_DATA	NO_DATA	4.79387
Anterior head	2301	Ssc.23834	Transcribed locus moderately similar to XP_590060.3 PREDICTED: similar to Sushi domain containing 3 [Bos taurus]	4.71766
Anterior head	3985	NO_DATA	NO_DATA	4.62781
Anterior head	3134	Ssc.22735	Transcribed locus strongly similar to NP_001026266.1 hypothetical protein LOC421992 [Gallus gallus]	4.55683
Anterior head	7589	Ssc.6289	Receptor (G protein-coupled) activity modifying protein 1 GENE: RAMP1	4.35766
Anterior head	6647	Hs.121870	Neurochondrin GENE: NCDN CYTOBAND: 1p34.3	4.10801
Anterior head	9086	Ssc.1338	Transcribed locus strongly similar to NP_000704.1 biliverdin reductase B (flavin reductase (NADPH)) [Homo sapiens]	3.94247
Anterior head	7576	Ssc.55886	Transcribed locus strongly similar to NP_034407.2 glial fibrillary acidic protein [Mus musculus]	3.86567
Anterior head	881	NO_DATA	NO_DATA	3.58465
Anterior head	341	Ssc.11300	Transcribed locus	3.57213
Anterior head	5008	Hs.655654	Reelin GENE: RELN CYTOBAND: 7q22	3.33361
Anterior head	6658	Bt.700	Similar to KIAA0460 protein GENE: LOC614766 CHR: 3	3.26902
Anterior head	8777	Ssc.47261	Transcribed locus strongly similar to NP_788815.1 NADH dehydrogenase (ubiquinone) 1 subcomplex unknown 2 14.5kDa [Bos taurus]	3.19987
Anterior head	342	NO_DATA	NO_DATA	3.17502
Anterior head	6671	NO_DATA	NO_DATA	3.13423
Anterior head	6082	Ssc.850	Transcribed locus strongly similar to NP_001020579.1 mitochondrial ribosomal protein S25 [Rattus norvegicus]	3.08741
Anterior head	1043	Ssc.19669	Transcribed locus strongly similar to NP_001099388.1 processing of precursor 7 ribonuclease P family [Rattus norvegicus]	3.06214
Anterior head	6696	Ssc.42119	Transcribed locus moderately similar to NP_001071418.1 corneodesmosin [Bos taurus]	2.98531
Anterior head	6708	Hs.502883	Squamous cell carcinoma antigen recognized by T cells GENE: SART1 CYTOBAND: 11q13.1	2.83832
Anterior head	366	Hs.416769	Protein phosphatase 1B (formerly 2C) magnesium-dependent beta isoform GENE: PPM1B CYTOBAND: 2p21	2.82634
Anterior head	6268	NO_DATA	NO_DATA	2.70671
Anterior head	6645	Cfa.8649	Transcribed locus	2.66144
Anterior head	1784	Ssc.62497	Transcribed locus moderately similar to XP_581087.2 PREDICTED: similar to MSFL2541 [Bos taurus]	2.62588
Anterior head	6852	Ssc.11791	Scavenger receptor class B member 1 GENE: SCARB1	2.61599
Anterior head	5446	Hs.134060	Formin binding protein 1-like GENE: FNBP1L CYTOBAND: 1p22.1	2.60775
Anterior head	1683	Ssc.9527	Transcribed locus	2.43819
Anterior head	845	Ssc.31552	Transcribed locus strongly similar to NP_073623.1 ARV1 homolog [Homo sapiens]	2.42646
Anterior head	7811	Ssc.2222	Transcribed locus, strongly similar to NP_002310.2 leucine-rich repeats and calponin homology (CH) domain containing 4 [Homo sapiens]	2.38976
Anterior head	8210	Ssc.16159	Stearoyl-CoA desaturase GENE: SCD CYTOBAND: 14q27	2.37075
Anterior head	1984	Ssc.48803	Hematological and neurological expressed 1-like GENE: HN1L	2.33973
Anterior head	6634	Ssc.64462	Transcribed locus	2.33575
Anterior head	1396	Ssc.51140	Early growth response 2 GENE: EGR2	2.32026
Anterior head	4028	Ssc.22510	Transcribed locus	2.26682
Anterior head	7579	Ssc.62497	Transcribed locus moderately similar to XP_581087.2 PREDICTED: similar to MSFL2541 [Bos taurus]	2.25611
Anterior head	7926	Ssc.6783	Transcribed locus strongly similar to NP_036470.1 transmembrane 4 superfamily member 12 [Homo sapiens]	2.25229
Anterior head	7111	Ssc.56360	Transcribed locus	2.19304
Anterior head	462	Ssc.55790	Transcribed locus strongly similar to NP_001001391.1 CD44 antigen isoform 4 precursor [Homo sapiens]	2.18352
Anterior head	8282	Hs.656395	Ecotropic viral integration site 1 GENE: EVI1 CYTOBAND: 3q24-q28	2.07941
Anterior head	67	Ssc.1567	Transcribed locus moderately similar to NP_055791.1 programmed cell death 11 [Homo sapiens]	2.04777
Anterior head	45	Ssc.26227	Transcribed locus moderately similar to XP_537811.2 PREDICTED: similar to senataxin isoform 1 [Canis familiaris]	1.9876
Anterior head	93	Ssc.68014	Transcribed locus	1.94673
Anterior head	5681	Ssc.34311	Transcribed locus moderately similar to NP_001095581.1 leucine rich repeat containing 48 [Bos taurus]	1.87797
Anterior head	3701	Ssc.1089	Transcribed locus strongly similar to XP_001092255.1 PREDICTED: fatty acid binding protein 4 adipocyte [Macaca mulatta]	1.86098
Anterior head	1521	Hs.136905	HECT UBA and WWE domain containing 1 GENE: HUWE1 CYTOBAND: Xp11.22	1.82585
Anterior head	4796	Ssc.62025	Transcribed locus strongly similar to NP_001012881.1 RNA binding motif protein 24 [Gallus gallus]	1.79503
Anterior head	7545	NO_DATA	NO_DATA	1.77026
Anterior head	9000	Ssc.26102	Transcribed locus weakly similar to XP_853072.1 PREDICTED: similar to Heterogeneous nuclear ribonucleoproteins C1/C2 (hnRNP C1 / hnRNP C2) [Canis familiaris]	1.76083
Anterior head	2387	Ssc.54564	Transcribed locus	1.71962
Anterior head	6868	NO_DATA	NO_DATA	1.71421
Anterior head	6292	Ssc.42955	Transcribed locus moderately similar to NP_000135.2 frataxin isoform 1 preproprotein [Homo sapiens]	1.5691
Anterior head	7787	Ssc.16154	Transcribed locus	1.55194
Anterior head	7577	Ssc.3230	Transcribed locus strongly similar to NP_060612.2 integrator complex subunit 10 [Homo sapiens]	1.54953
Anterior head	929	Ssc.61985	Transcribed locus	1.48706
Anterior head	2672	Ssc.5407	Transcribed locus	1.46313
Anterior head	6371	Ssc.15627	Transcribed locus strongly similar to XP_001112840.1 PREDICTED: similar to TBC1 domain family member 22A [Macaca mulatta]	1.4627
Anterior head	3678	Ssc.15588	Transcribed locus	1.45852
Anterior head	1509	Ssc.47853	Transcribed locus strongly similar to NP_033217.1 suppressor of K+ transport defect 3 [Mus musculus]	1.42377
Anterior head	8718	Ssc.44686	Transcribed locus moderately similar to NP_001068823.1 transmembrane protein 187 [Bos taurus]	1.3989
Anterior head	351	Ssc.3005	Transcribed locus strongly similar to NP_001032397.1 sorbitol dehydrogenase [Bos taurus]	1.38357
Anterior head	6730	Hs.288304	Family with sequence similarity 76 member B GENE: FAM76B CYTOBAND: 11q21	1.37477
Anterior head	3476	Hs.17631	Frizzled homolog 5 (Drosophila) GENE: FZD5 CYTOBAND: 2q33-q34	1.37128
Anterior head	3321	Ssc.9793	Transcribed locus moderately similar to XP_001256220.1 PREDICTED: similar to Mucin-5B precursor (Mucin-5 subtype B tracheobronchial) (High molecular weight salivary mucin MG1) (Sublingual gland mucin) [Bos taurus]	1.33896
Anterior head	6683	Ssc.8664	Transcribed locus	1.33419
Anterior head	4015	Ssc.2019	Ras homolog gene family member F GENE: RHOF	1.32335
Anterior head	6121	Ssc.60202	Transcribed locus strongly similar to NP_075252.2 fibroblast growth factor receptor 4 isoform 2 precursor [Homo sapiens]	1.25088
Anterior head	7642	Ssc.53999	Transcribed locus	1.22134
Anterior head	1543	Bt.16643	Zinc finger FYVE domain containing 16 GENE: ZFYVE16 CHR: 7	1.21566
Anterior head	4005	NO_DATA	NO_DATA	1.19451
Anterior head	6584	Ssc.42075	Transcribed locus strongly similar to NP_001071451.1 inversin [Bos taurus]	1.19126
Anterior head	1050	Ssc.41159	Transcribed locus	1.15361
Anterior head	4209	Ssc.28142	Transcribed locus strongly similar to NP_001032430.1 ets variant gene 6 (TEL oncogene) [Rattus norvegicus]	1.11784
Anterior head	2977	Ssc.5509	Transcribed locus strongly similar to XP_001255066.1 PREDICTED: similar to CDC42 effector protein (Rho GTPase binding) 5 isoform 1 [Bos taurus]	1.07147
Anterior head	7663	Bt.25120	Zinc finger RNA binding protein GENE: ZFR CHR: 20	1.01494
Anterior head	4654	NO_DATA	NO_DATA	1.01106
Anterior head	6635	Ssc.18528	Transcribed locus strongly similar to NP_073573.1 major facilitator superfamily domain containing 1 [Homo sapiens]	0.8955
Anterior head	4810	Bt.26351	Hypothetical protein LOC785893 GENE: LOC785893 CHR: 8	0.879525
Anterior head	1495	NO_DATA	NO_DATA	0.865775
Anterior head	8011	NO_DATA	NO_DATA	0.863733
Anterior head	367	Hs.661892	CDNA FLJ34307 fis clone FEBRA2008134 CHR: 13	0.845382
Anterior head	6704	Ssc.1354	Transcribed locus moderately similar to NP_803488.1 erythroid associated factor [Bos taurus]	0.827364
Anterior head	6237	NO_DATA	NO_DATA	0.783665
Anterior head	5445	Hs.187946	Solute carrier family 20 (phosphate transporter) member 1 GENE: SLC20A1 CYTOBAND: 2q11-q14	0.764041
Anterior head	6681	Ssc.48025	Transcribed locus moderately similar to NP_001030013.1 hypothetical protein LOC162073 [Homo sapiens]	0.730645
Anterior head	6633	Ssc.10771	Transcribed locus	0.729248
Anterior head	6670	Ssc.41255	Transcribed locus strongly similar to XP_001724525.1 PREDICTED: hypothetical protein [Homo sapiens]	0.68575
Anterior head	1808	Ssc.42129	Transcribed locus strongly similar to NP_036123.2 dihydropyrimidinase-related protein 4 [Mus musculus]	0.543068
Anterior head	8275	Ssc.21245	Transcribed locus	0.483048
Anterior head	4003	Hs.647086	Replication initiator 1 GENE: REPIN1 CYTOBAND: 7q36.1	0.466141
Median head	5559	Ssc.54647	Secreted phosphoprotein 1 (osteopontin bone sialoprotein I early T-lymphocyte activation 1) GENE: SPP1 CYTOBAND: 8q	41.5712
Median head	6577	Ssc.32215	Casein kinase 2 beta polypeptide GENE: CSNK2B	18.4651
Median head	8042	Ssc.22738	Transcribed locus strongly similar to XP_416059.2 PREDICTED: similar to MON2 homolog [Gallus gallus]	4.89049
Median head	3700	Ssc.18300	Transcribed locus strongly similar to NP_055029.1 inositol(myo)-1(or 4)-monophosphatase 2 [Homo sapiens]	1.99684
Median head	7444	Ssc.57438	G protein-coupled receptor GENE: GPRC5B	1.6663
Median head	122	NO_DATA	NO_DATA	1.11213
Median head	7992	Ssc.2155	DIRAS family GTP-binding RAS-like 3 GENE: DIRAS3	0.936809
Median head	1404	Ssc.12549	Transcribed locus weakly similar to NP_001075978.1 P19 lipocalin [Equus caballus]	0.66709
Posterior head	7182	Ssc.15797	Cyclophilin A-like pseudogene mRNA partial sequence	71.0984
Posterior head	6164	Ssc.8440	GDP dissociation inhibitor 2 GENE: GDI2	14.421
Posterior head	1416	Hs.481980	Disabled homolog 2 mitogen-responsive phosphoprotein (Drosophila) GENE: DAB2 CYTOBAND: 5p13	7.99701
Posterior head	4571	Ssc.5333	Transcribed locus moderately similar to NP_005718.2 tetraspan 1 [Homo sapiens]	6.10116
Posterior head	2061	Ssc.1802	Transcribed locus strongly similar to XP_001498116.1 PREDICTED: similar to DnaJ (Hsp40) homolog subfamily C member 10 [Equus caballus]	5.94585
Posterior head	7945	Ssc.48416	Transcribed locus strongly similar to NP_036149.1 apoptosis-inducing factor mitochondrion-associated 1 [Mus musculus]	5.58587
Posterior head	4497	Hs.10784	Family with sequence similarity 46 member A GENE: FAM46A CYTOBAND: 6q14	2.39654
Posterior head	5709	Ssc.56005	Transcribed locus	2.18646
Posterior head	3041	Hs.434053	Family with sequence similarity 3 member C GENE: FAM3C CYTOBAND: 7q31	2.15129
Posterior head	4551	Ssc.9688	Transcribed locus	1.81743
Posterior head	3144	Ssc.4971	Transcribed locus strongly similar to NP_079472.1 GrpE-like 1 mitochondrial [Homo sapiens]	1.44744
Posterior head	8585	Ssc.54494	Transcribed locus strongly similar to NP_780647.2 aldehyde dehydrogenase 4 family member A1 [Mus musculus]	1.35931
Posterior head	2588	NO_DATA	NO_DATA	1.31891
Posterior head	8292	Ssc.18177	Complement component C8B GENE: LOC100037954	0.804118
Corpus	8829	Ssc.15474	Transcribed locus weakly similar to NP_543021.1 beta defensin 129 precursor [Homo sapiens]	100.221
Corpus	8546	Ssc.12390	Superoxide dismutase 1 soluble GENE: SOD1	30.6669
Corpus	8687	Ssc.551	Macrophage migration inhibitory factor (MIF)	22.5605
Corpus	7884	Ssc.18215	Phosphatidylethanolamine N-methyltransferase GENE: PEMT	22.309
Corpus	8223	Bt.86118	Similar to carboxylesterase-like urinary excreted protein GENE: LOC513992 CHR: 18	22.2194
Corpus	5876	Ssc.7362	Transcribed locus, strongly similar to NP_057223.1 coiled-coil-helix-coiled-coil-helix domain containing 2 [Homo sapiens]	19.9753
Corpus	3971	Ssc.5464	Carboxypeptidase E GENE: CPE	17.1891
Corpus	2196	Ssc.17350	Transcription factor AP-2 beta GENE: TFAP2B	16.3397
Corpus	4829	Ssc.23800	Phosphoglycerate kinase 1 GENE: PGK1 CYTOBAND: Xq1.2	16.1573
Corpus	6626	Ssc.5380	Transcribed locus strongly similar to NP_035164.1 peroxiredoxin 1 [Mus musculus]	14.1192
Corpus	3766	Ssc.11032	Transcribed locus strongly similar to NP_002558.1 prostatic binding protein [Homo sapiens]	13.886
Corpus	8015	NO_DATA	NO_DATA	13.6588
Corpus	8755	Ssc.2029	Transcribed locus strongly similar to XP_533863.1 PREDICTED: similar to NADH-ubiquinone oxidoreductase B16.6 subunit (Complex I-B16.6) (CI-B16.6) (Gene associated with retinoic-interferon-induced mortality 19 protein) (GRIM-19) (Cell death-regulatory protein GRIM-19) isoform 1 [Canis familiaris]	12.6309
Corpus	1610	Ssc.22745	Transcribed locus weakly similar to NP_612151.1 expressed in prostate and testis [Homo sapiens]	11.1739
Corpus	1425	Ssc.21431	Phosphoglycerate dehydrogenase GENE: CH242-38B5.2	11.0837
Corpus	7986	Ssc.14393	3-beta-hydroxysteroid dehydrogenase/delta-5-delta-4 isomerase GENE: 3B-HSD	10.0909
Corpus	6872	Ssc.13017	Transcribed locus strongly similar to NP_990439.1 ribosomal protein S4 X-linked [Gallus gallus]	10.0047
Corpus	5161	Ssc.17204	Transcribed locus moderately similar to NP_001003253.1 mal T-cell differentiation protein [Canis lupus familiaris]	9.99482
Corpus	7996	Ssc.53933	Sterol carrier protein 2 GENE: SCP2	9.706
Corpus	4826	Ssc.57222	Transcribed locus strongly similar to NP_001034554.1 splicing factor arginine/serine-rich 5 [Homo sapiens]	8.65831
Corpus	6015	Hs.705418	S-adenosylhomocysteine hydrolase-like 1 GENE: AHCYL1 CYTOBAND: 1p13.2	8.3073
Corpus	3665	Hs.530053	RAB guanine nucleotide exchange factor (GEF) 1 GENE: RABGEF1 CYTOBAND: 7q11.21	8.08986
Corpus	325	Ssc.2370	A-Raf-1 (ARAF1)	6.96503
Corpus	1029	Ssc.10875	Transcribed locus strongly similar to NP_057292.1 vacuolar protein sorting 28 isoform 1 [Homo sapiens]	6.68658
Corpus	8948	Ssc.16677	Transcribed locus strongly similar to NP_115715.3 hypothetical protein LOC84299 [Homo sapiens]	6.48807
Corpus	1279	Ssc.38558	Transcribed locus strongly similar to XP_538034.2 PREDICTED: similar to Proteolipid protein 2 (Intestinal membrane A4 protein) (Differentiation-dependent protein A4) (Proteolipid protein 2) [Canis familiaris]	6.31906
Corpus	2432	Ssc.6677	Transcribed locus strongly similar to NP_062230.1 villin 2 [Rattus norvegicus]	6.22844
Corpus	2267	Ssc.7090	Similar to serine (or cysteine) proteinase inhibitor clade A (alpha-1antiproteinase antitrypsin) member 1 GENE: PI CYTOBAND: 7q24-q26	6.22098
Corpus	3615	Ssc.34218	Transcribed locus weakly similar to XP_001497589.1 PREDICTED: similar to LGLL338 [Equus caballus]	6.11158
Corpus	7394	Ssc.12693	Transcribed locus strongly similar to NP_076076.2 protein tyrosine phosphatase-like protein PTPLB [Mus musculus]	5.45097
Corpus	4592	Ssc.27623	Transcribed locus weakly similar to NP_057510.2 G-2 and S-phase expressed 1 [Homo sapiens]	5.35492
Corpus	1925	Ssc.4318	Transcribed locus strongly similar to NP_001026831.1 xylosylprotein beta1 4-galactosyltransferase polypeptide 7 (galactosyltransferase I) [Rattus norvegicus]	5.30432
Corpus	7124	Ssc.57491	PROCR-like GENE: LOC654289	5.08549
Corpus	4094	Bt.32826	CD68 molecule GENE: CD68 CHR: 19	4.94506
Corpus	619	Ssc.3723	Transcribed locus strongly similar to NP_000687.3 aldehyde dehydrogenase 9A1 [Homo sapiens]	4.92888
Corpus	3758	Hs.525445	Dynein axonemal light chain 1 GENE: DNAL1 CYTOBAND: 14q24.3	4.84162
Corpus	413	Ssc.34784	Transcribed locus strongly similar to NP_001013725.2 eukaryotic translation initiation factor 2 alpha kinase 4 [Homo sapiens]	4.37486
Corpus	3970	Ssc.42130	Transcribed locus strongly similar to NP_997217.1 hypothetical protein LOC163933 [Homo sapiens]	4.37285
Corpus	3474	Ssc.21101	Transcribed locus strongly similar to NP_077810.2 aminolevulinate synthase H [Rattus norvegicus]	4.2333
Corpus	5966	Ssc.55735	Transcribed locus strongly similar to NP_001006442.1 DC2 protein [Gallus gallus]	3.92172
Corpus	3513	Ssc.55706	Transcribed locus	3.77154
Corpus	6486	Ssc.2439	Transcribed locus strongly similar to NP_080413.1 WD repeat domain 13 [Mus musculus]	3.65716
Corpus	7159	NO_DATA	NO_DATA	3.55786
Corpus	754	Ssc.26642	Transcribed locus strongly similar to NP_659542.3 tripartite motif-containing 24 [Mus musculus]	3.43501
Corpus	3328	Ssc.58193	Transcribed locus moderately similar to XP_001339629.1 PREDICTED: hypothetical protein [Danio rerio]	3.4248
Corpus	5743	Bt.2500	Transcribed locus strongly similar to NP_081987.1 IQ motif containing GTPase activating protein 2 [Mus musculus] CHR: 10	3.35339
Corpus	7452	Ssc.21248	Transcribed locus strongly similar to NP_081461.1 differentially expressed in FDCP 6 [Mus musculus]	3.27391
Corpus	3421	Ssc.55075	Lysophosphatidic acid receptor 3 GENE: LOC100038016	2.71823
Corpus	7742	Ssc.21755	Transcribed locus	2.61228
Corpus	7985	Ssc.53912	Phosphomevalonate kinase GENE: PMVK	2.54699
Corpus	1179	Ssc.1791	Transcribed locus strongly similar to NP_612364.1 secernin 2 [Homo sapiens]	2.42197
Corpus	3426	Ssc.14393	3-beta-hydroxysteroid dehydrogenase/delta-5-delta-4 isomerase GENE: 3B-HSD	2.3827
Corpus	6767	Ssc.5368	Transcribed locus strongly similar to NP_001014249.1 glyoxalase domain containing 4 [Rattus norvegicus]	2.34175
Corpus	3542	Ssc.25242	Transcribed locus strongly similar to NP_031940.1 ets homologous factor [Mus musculus]	2.32823
Corpus	8740	Ssc.7732	Transcribed locus strongly similar to NP_009166.2 tRNA exportin [Homo sapiens]	2.23041
Corpus	7862	Ssc.47025	Transcribed locus moderately similar to XP_871236.2 PREDICTED: similar to Zinc finger CCCH type antiviral protein 1 (Zinc finger CCCH domain-containing protein 2) [Bos taurus]	1.79473
Corpus	1623	Hs.435714	P21/Cdc42/Rac1-activated kinase 1 (STE20 homolog yeast) GENE: PAK1 CYTOBAND: 11q13-q14	1.75479
Corpus	5651	Ssc.46299	Transcribed locus strongly similar to NP_035913.1 anterior gradient 2 [Mus musculus]	1.75441
Corpus	966	Ssc.54496	Transcribed locus strongly similar to NP_065161.2 solute carrier family 44 member 2 [Homo sapiens]	1.7323
Corpus	2899	Ssc.45363	Transcribed locus strongly similar to NP_001098911.1 abhydrolase domain containing 14B [Bos taurus]	1.70793
Corpus	5255	NO_DATA	NO_DATA	1.65115
Corpus	4972	Ssc.18816	Transcribed locus moderately similar to NP_001017964.1 YdjC homolog [Homo sapiens]	1.59378
Corpus	8402	Ssc.44750	Transcribed locus strongly similar to NP_653240.1 urocanase domain containing 1 [Homo sapiens]	1.58302
Corpus	8743	Ssc.6514	Transcribed locus strongly similar to NP_001008217.1 UDP-galactose-4-epimerase [Homo sapiens]	1.5551
Corpus	8987	Ssc.1702	Transcribed locus strongly similar to XP_996803.1 PREDICTED: similar to Gpr125 protein [Mus musculus]	1.50256
Corpus	6686	Ssc.57319	Transcribed locus	1.49123
Corpus	3129	Ssc.55572	Transcribed locus	1.48244
Corpus	7691	Hs.440382	Tripartite motif-containing 27 GENE: TRIM27 CYTOBAND: 6p22	1.42925
Corpus	4034	Hs.703174	E2F transcription factor 3 GENE: E2F3 CYTOBAND: 6p22	1.42324
Corpus	4761	Ssc.26240	Transcribed locus moderately similar to NP_443198.1 niban protein isoform 2 [Homo sapiens]	1.41248
Corpus	2734	NO_DATA	NO_DATA	1.38746
Corpus	5378	Ssc.12934	Transcribed locus strongly similar to NP_001032697.1 transmembrane protein 126A [Bos taurus]	1.35911
Corpus	2342	Ssc.21921	Transcribed locus	1.31443
Corpus	2152	Ssc.6083	Transcribed locus	1.30907
Corpus	5728	Ssc.20242	Transcribed locus	1.29679
Corpus	8511	NO_DATA	NO_DATA	1.22228
Corpus	2980	Ssc.55115	Transcribed locus moderately similar to XP_001490332.1 PREDICTED: hypothetical protein [Equus caballus]	1.12941
Corpus	4751	Ssc.22876	Transcribed locus strongly similar to NP_056948.2 hypothetical protein LOC9750 isoform 2 [Homo sapiens]	1.09245
Corpus	3959	Hs.284208	KN motif and ankyrin repeat domains 2 GENE: KANK2 CYTOBAND: 19p13.2	0.990395
Corpus	2242	Ssc.5480	Transcribed locus strongly similar to NP_002191.1 interferon regulatory factor 5 isoform a [Homo sapiens]	0.8962
Corpus	2040	Ssc.18988	Transcribed locus strongly similar to NP_009153.3 zinc fingers and homeoboxes 1 [Homo sapiens]	0.887147
Corpus	4423	Ssc.1146	Transcribed locus strongly similar to NP_001002030.1 enoyl Coenzyme A hydratase domain containing 1 isoform 1 [Homo sapiens]	0.869785
Corpus	8211	NO_DATA	NO_DATA	0.706936
Corpus	6153	Ssc.26212	Transcribed locus	0.704606
Corpus	8358	NO_DATA	NO_DATA	0.603349
Corpus	309	Ssc.44098	Transcribed locus	0.592571
Corpus	2732	NO_DATA	NO_DATA	0.547218
Corpus	3972	Hs.173088	Family with sequence similarity 109 member A GENE: FAM109A CYTOBAND: 12q24.12	0.513453
Corpus	6620	NO_DATA	NO_DATA	0.499387
Corpus	3960	Hs.598872	Transcribed locus CHR: 3	0.453946
Cauda	8332	Ssc.53735	Actin beta GENE: ACTB	134.479
Cauda	216	NO_DATA	NO_DATA	30.7038
Cauda	4190	Ssc.21036	Transcribed locus	30.008
Cauda	3390	Ssc.51500	Vimentin	26.7559
Cauda	8608	Ssc.16074	Transcribed locus strongly similar to NP_037134.1 Purkinje cell protein 4 [Rattus norvegicus]	18.805
Cauda	8319	Ssc.19012	Decorin GENE: DCN	18.7884
Cauda	4633	Ssc.22310	Transcribed locus strongly similar to NP_658911.1 myelin protein zero-like 2 precursor [Homo sapiens]	17.1248
Cauda	8284	Ssc.14463	Four and a half LIM domains 1 protein isoform C GENE: FHL1C	11.5879
Cauda	2327	Bt.8237	Desmuslin GENE: DMN CHR: 21	11.2302
Cauda	7999	Bt.1579	Polymerase I and transcript release factor GENE: PTRF CHR: 19	10.9403
Cauda	8885	Ssc.10920	Transcribed locus strongly similar to NP_001038058.1 calsarcin 1 [Sus scrofa]	9.95586
Cauda	338	Ssc.11257	Transcribed locus	9.82469
Cauda	7651	Ssc.2971	Transcribed locus	9.71682
Cauda	2615	Ssc.1555	V-fos FBJ murine osteosarcoma viral oncogene homolog GENE: FOS	9.62565
Cauda	6338	Ssc.43118	Secreted protein acidic cysteine-rich (osteonectin) GENE: SPARC	8.89081
Cauda	6879	NO_DATA	NO_DATA	8.71728
Cauda	2162	Ssc.54112	SPARC-like 1 (mast9 hevin) GENE: SPARCL1	8.67466
Cauda	4425	Ssc.56841	Transcribed locus strongly similar to NP_001839.2 collagen type VI alpha 1 precursor [Homo sapiens]	8.60279
Cauda	4598	Ssc.56312	Transcribed locus strongly similar to NP_666166.2 pleckstrin homology domain containing family C (with FERM domain) member 1 [Mus musculus]	8.24586
Cauda	6136	Ssc.5713	Gelatinase A GENE: MMP-2	6.3494
Cauda	713	Ssc.19579	Transcribed locus strongly similar to NP_899084.2 nuclear receptor subfamily 2 group F member 2 isoform 2 [Mus musculus]	4.71787
Cauda	1135	Ssc.29521	Transcribed locus, moderately similar to XP_528258.2 PREDICTED: similar to PARP10 protein [Pan troglodytes]	4.50994
Cauda	4857	NO_DATA	NO_DATA	3.55465
Cauda	4471	Ssc.16589	Transcribed locus moderately similar to NP_476508.2 alpha 3 type VI collagen isoform 5 precursor [Homo sapiens]	3.44955
Cauda	6662	Ssc.21396	Transcribed locus	3.4422
Cauda	4986	Ssc.59052	Transcribed locus strongly similar to NP_062016.1 fibronectin 1 [Rattus norvegicus]	3.0996
Cauda	6678	Ssc.5133	Transcribed locus strongly similar to XP_001117816.1 PREDICTED: similar to phospholemman precursor partial [Macaca mulatta]	2.96863
Cauda	4178	Hs.658333	Zinc finger DHHC-type containing 1 GENE: ZDHHC1 CYTOBAND: 16q22.1	2.69691
Cauda	7379	NO_DATA	NO_DATA	2.60384
Cauda	8651	Ssc.3282	Transcribed locus strongly similar to NP_899084.2 nuclear receptor subfamily 2 group F member 2 isoform 2 [Mus musculus]	2.57604
Cauda	4952	Hs.591133	Fibrillin 1 GENE: FBN1 CYTOBAND: 15q21.1	2.10282
Cauda	3154	Hs.6147	Tensin like C1 domain containing phosphatase (tensin 2) GENE: TENC1 CYTOBAND: 12q13.13	1.97591
Cauda	4645	Hs.701977	Nuclear receptor subfamily 2 group F member 2 GENE: NR2F2 CYTOBAND: 15q26	1.74298
Cauda	4438	Hs.654572	Laminin alpha 4 GENE: LAMA4 CYTOBAND: 6q21	1.74063
Cauda	1155	Hs.466539	CAP-GLY domain containing linker protein 3 GENE: CLIP3 CYTOBAND: 19q13.12	1.71079
Cauda	7559	Ssc.7463	Transcribed locus	1.55251
Cauda	4080	Ssc.54424	Transcribed locus strongly similar to NP_032538.2 low density lipoprotein receptor-related protein 1 [Mus musculus]	1.26986
Cauda	8465	Ssc.59597	Transcribed locus	1.16258
Cauda	5215	Ssc.924	Transcribed locus	1.05572
Cauda	1148	Ssc.49046	Transcribed locus strongly similar to NP_057285.3 angiomotin like 2 [Homo sapiens]	0.944442
Cauda	8974	Ssc.5934	Transcribed locus	0.872505
Cauda	139	Ssc.57174	Transcribed locus strongly similar to NP_037192.1 inhibitor of DNA binding 2 [Rattus norvegicus]	0.813634
Cauda	7374	NO_DATA	NO_DATA	0.752665
