# Supplementary material for: The adult boar testicular and epididymal transcriptomes
Source: BMC Genomics. 2009 Aug 7;10:369. doi: 10.1186/1471-2164-10-369 (PMC2738690; doi:10.1186/1471-2164-10-369)
Supplement: Additional file 3 — Transcripts corresponding to analysis of Gene Ontology term enrichment for clustering with 12 tissue samples. For each GO term defined as enriched, the first column gives its definition, columns 2 and 3 show its GO ID and the class it belongs to (B_P: Biological Process, C_C: Cellular Component and M_F: Molecular Function). Column 4 gives the transcript cluster in which it was enriched. The last 5 columns show the index on the array, UniGene ACC, UniProtKB ACC, UniprotKB ID and UniprotKB definition of transcripts corresponding to GO terms enriched, respectively. [file 1471-2164-10-369-S3.xls]

## Sheet: Feuille1
GO_DEF	GO_ID	Class	CLUSTER	Array index	UniGene ACC	UniprotKB ACC	UniprotKB ID	UniprotKB_DEF
endoplasmic reticulum	GO:0005783	C_C	CORPUS	2343	Ssc.54024	A1Z623	SEP15_PIG	15 kDa selenoprotein precursor.
endoplasmic reticulum lumen	GO:0005788	C_C	CORPUS	2343	Ssc.54024	A1Z623	SEP15_PIG	15 kDa selenoprotein precursor.
endoplasmic reticulum	GO:0005783	C_C	CORPUS	690	Bt.12868	A7Z066	A7Z066_BOVIN	Canx protein.
integral to membrane	GO:0016021	C_C	CORPUS	5161	Mm.39040	O09198	MAL_MOUSE	Myelin and lymphocyte protein (T-lymphocyte maturation-associatedprotein).
integral to membrane	GO:0016021	C_C	CORPUS	1103	Hs.484188	O15342	VA0E1_HUMAN	Vacuolar ATP synthase subunit e 1
integral to membrane	GO:0016021	C_C	CORPUS	7671	Rn.25604	O35394	PRAF1_RAT	Prenylated Rab acceptor protein 1 (PRA1 family protein 1).
endoplasmic reticulum	GO:0005783	C_C	CORPUS	7946	Hs.132760	O43826	G6PT1_HUMAN	Glucose-6-phosphate translocase (Glucose-5-phosphate transporter)(Solute carrier family 37 member 4).
integral to membrane	GO:0016021	C_C	CORPUS	7946	Hs.132760	O43826	G6PT1_HUMAN	Glucose-6-phosphate translocase (Glucose-5-phosphate transporter)(Solute carrier family 37 member 4).
endoplasmic reticulum membrane	GO:0005789	C_C	CORPUS	7946	Hs.132760	O43826	G6PT1_HUMAN	Glucose-6-phosphate translocase (Glucose-5-phosphate transporter)(Solute carrier family 37 member 4).
integral to membrane	GO:0016021	C_C	CORPUS	1371	Hs.592528	O60637	TSN3_HUMAN	Tetraspanin-3 (Tspan-3) (Transmembrane 4 superfamily member 8)(Tetraspanin TM4-A).
integral to membrane	GO:0016021	C_C	CORPUS	4363	Hs.523054	O95807	TM50A_HUMAN	Transmembrane protein 50A (Small membrane protein 1).
endoplasmic reticulum	GO:0005783	C_C	CORPUS	4363	Hs.523054	O95807	TM50A_HUMAN	Transmembrane protein 50A (Small membrane protein 1).
endoplasmic reticulum membrane	GO:0005789	C_C	CORPUS	2354	Hs.465413	P00167	CYB5_HUMAN	Cytochrome b5
endoplasmic reticulum	GO:0005783	C_C	CORPUS	2354	Hs.465413	P00167	CYB5_HUMAN	Cytochrome b5
integral to membrane	GO:0016021	C_C	CORPUS	2354	Hs.465413	P00167	CYB5_HUMAN	Cytochrome b5
endoplasmic reticulum	GO:0005783	C_C	CORPUS	5091	Hs.465413	P00167	CYB5_HUMAN	Cytochrome b5
endoplasmic reticulum membrane	GO:0005789	C_C	CORPUS	5091	Hs.465413	P00167	CYB5_HUMAN	Cytochrome b5
integral to membrane	GO:0016021	C_C	CORPUS	5091	Hs.465413	P00167	CYB5_HUMAN	Cytochrome b5
integral to membrane	GO:0016021	C_C	CORPUS	8206	Bt.5040	P07552	QCR10_BOVIN	Cytochrome b-c1 complex subunit 10 (Ubiquinol-cytochrome c reductasecomplex 6.4 kDa protein) (Complex III subunit XI) (Complex III subunit10).
integral to membrane	GO:0016021	C_C	CORPUS	361	Hs.461086	P12830	CADH1_HUMAN	Epithelial cadherin precursor (E-cadherin) (Cadherin-1) (Uvomorulin)(CAM 120/80) (CD324 antigen) [Contains: E-Cad/CTF1 E-Cad/CTF2 E-Cad/CTF3].
integral to membrane	GO:0016021	C_C	CORPUS	5285	Hs.461086	P12830	CADH1_HUMAN	Epithelial cadherin precursor (E-cadherin) (Cadherin-1) (Uvomorulin)(CAM 120/80) (CD324 antigen) [Contains: E-Cad/CTF1 E-Cad/CTF2 E-Cad/CTF3].
integral to membrane	GO:0016021	C_C	CORPUS	4419	Hs.496684	P13473	LAMP2_HUMAN	Lysosome-associated membrane glycoprotein 2 precursor (LAMP-2) (CD107antigen-like family member B) (CD107b antigen).
endoplasmic reticulum lumen	GO:0005788	C_C	CORPUS	5705	Hs.93659	P13667	PDIA4_HUMAN	Protein disulfide-isomerase A4 precursor (EC 5.3.4.1) (Protein ERp-72)(ERp72).
melanosome	GO:0042470	C_C	CORPUS	5705	Hs.93659	P13667	PDIA4_HUMAN	Protein disulfide-isomerase A4 precursor (EC 5.3.4.1) (Protein ERp-72)(ERp72).
endoplasmic reticulum	GO:0005783	C_C	CORPUS	5705	Hs.93659	P13667	PDIA4_HUMAN	Protein disulfide-isomerase A4 precursor (EC 5.3.4.1) (Protein ERp-72)(ERp72).
integral to membrane	GO:0016021	C_C	CORPUS	5913	Rn.1820	P16257	TSPO_RAT	Translocator protein (Peripheral-type benzodiazepine receptor) (PBR)(PKBS) (Mitochondrial benzodiazepine receptor).
endoplasmic reticulum lumen	GO:0005788	C_C	CORPUS	3583	Mm.330160	P20029	GRP78_MOUSE	78 kDa glucose-regulated protein precursor (GRP 78) (Heat shock 70 kDaprotein 5) (Immunoglobulin heavy chain-binding protein) (BiP).
endoplasmic reticulum	GO:0005783	C_C	CORPUS	3583	Mm.330160	P20029	GRP78_MOUSE	78 kDa glucose-regulated protein precursor (GRP 78) (Heat shock 70 kDaprotein 5) (Immunoglobulin heavy chain-binding protein) (BiP).
melanosome	GO:0042470	C_C	CORPUS	3583	Mm.330160	P20029	GRP78_MOUSE	78 kDa glucose-regulated protein precursor (GRP 78) (Heat shock 70 kDaprotein 5) (Immunoglobulin heavy chain-binding protein) (BiP).
melanosome	GO:0042470	C_C	CORPUS	786	Rn.1893	P24368	PPIB_RAT	Peptidyl-prolyl cis-trans isomerase B precursor (EC 5.2.1.8) (PPIase)(Rotamase) (Cyclophilin B) (S-cyclophilin) (SCYLP) (CYP-S1).
endoplasmic reticulum	GO:0005783	C_C	CORPUS	786	Rn.1893	P24368	PPIB_RAT	Peptidyl-prolyl cis-trans isomerase B precursor (EC 5.2.1.8) (PPIase)(Rotamase) (Cyclophilin B) (S-cyclophilin) (SCYLP) (CYP-S1).
endoplasmic reticulum lumen	GO:0005788	C_C	CORPUS	786	Rn.1893	P24368	PPIB_RAT	Peptidyl-prolyl cis-trans isomerase B precursor (EC 5.2.1.8) (PPIase)(Rotamase) (Cyclophilin B) (S-cyclophilin) (SCYLP) (CYP-S1).
oligosaccharyl transferase complex	GO:0008250	C_C	CORPUS	5779	Rn.2879	P25235	RPN2_RAT	Dolichyl-diphosphooligosaccharide--protein glycosyltransferase subunit2 precursor (EC 2.4.1.119) (Dolichyl-diphosphooligosaccharide--proteinglycosyltransferase 63 kDa subunit) (Ribophorin-2) (Ribophorin II)(RPN-II).
endoplasmic reticulum	GO:0005783	C_C	CORPUS	5779	Rn.2879	P25235	RPN2_RAT	Dolichyl-diphosphooligosaccharide--protein glycosyltransferase subunit2 precursor (EC 2.4.1.119) (Dolichyl-diphosphooligosaccharide--proteinglycosyltransferase 63 kDa subunit) (Ribophorin-2) (Ribophorin II)(RPN-II).
integral to membrane	GO:0016021	C_C	CORPUS	5779	Rn.2879	P25235	RPN2_RAT	Dolichyl-diphosphooligosaccharide--protein glycosyltransferase subunit2 precursor (EC 2.4.1.119) (Dolichyl-diphosphooligosaccharide--proteinglycosyltransferase 63 kDa subunit) (Ribophorin-2) (Ribophorin II)(RPN-II).
endoplasmic reticulum	GO:0005783	C_C	CORPUS	3426	Hs.654399	P26439	3BHS2_HUMAN	3 beta-hydroxysteroid dehydrogenase/Delta 5-->4-isomerase type 2 (3-beta-HSD II) [Includes: 3-beta-hydroxy-Delta(5)-steroid dehydrogenase(EC 1.1.1.145) (3-beta-hydroxy-5-ene steroid dehydrogenase)(Progesterone reductase) Steroid Delta-isomerase (EC 5.3.3.1) (Delta-5-3-ketosteroid isomerase)].
integral to membrane	GO:0016021	C_C	CORPUS	3426	Hs.654399	P26439	3BHS2_HUMAN	3 beta-hydroxysteroid dehydrogenase/Delta 5-->4-isomerase type 2 (3-beta-HSD II) [Includes: 3-beta-hydroxy-Delta(5)-steroid dehydrogenase(EC 1.1.1.145) (3-beta-hydroxy-5-ene steroid dehydrogenase)(Progesterone reductase) Steroid Delta-isomerase (EC 5.3.3.1) (Delta-5-3-ketosteroid isomerase)].
endoplasmic reticulum	GO:0005783	C_C	CORPUS	7986	Hs.654399	P26439	3BHS2_HUMAN	3 beta-hydroxysteroid dehydrogenase/Delta 5-->4-isomerase type 2 (3-beta-HSD II) [Includes: 3-beta-hydroxy-Delta(5)-steroid dehydrogenase(EC 1.1.1.145) (3-beta-hydroxy-5-ene steroid dehydrogenase)(Progesterone reductase) Steroid Delta-isomerase (EC 5.3.3.1) (Delta-5-3-ketosteroid isomerase)].
integral to membrane	GO:0016021	C_C	CORPUS	7986	Hs.654399	P26439	3BHS2_HUMAN	3 beta-hydroxysteroid dehydrogenase/Delta 5-->4-isomerase type 2 (3-beta-HSD II) [Includes: 3-beta-hydroxy-Delta(5)-steroid dehydrogenase(EC 1.1.1.145) (3-beta-hydroxy-5-ene steroid dehydrogenase)(Progesterone reductase) Steroid Delta-isomerase (EC 5.3.3.1) (Delta-5-3-ketosteroid isomerase)].
endoplasmic reticulum	GO:0005783	C_C	CORPUS	1818	Hs.699155	P27824	CALX_HUMAN	Calnexin precursor (Major histocompatibility complex class I antigen-binding protein p88) (p90) (IP90).
melanosome	GO:0042470	C_C	CORPUS	1818	Hs.699155	P27824	CALX_HUMAN	Calnexin precursor (Major histocompatibility complex class I antigen-binding protein p88) (p90) (IP90).
integral to membrane	GO:0016021	C_C	CORPUS	1818	Hs.699155	P27824	CALX_HUMAN	Calnexin precursor (Major histocompatibility complex class I antigen-binding protein p88) (p90) (IP90).
endoplasmic reticulum membrane	GO:0005789	C_C	CORPUS	1818	Hs.699155	P27824	CALX_HUMAN	Calnexin precursor (Major histocompatibility complex class I antigen-binding protein p88) (p90) (IP90).
endoplasmic reticulum lumen	GO:0005788	C_C	CORPUS	194	Hs.591095	P30101	PDIA3_HUMAN	Protein disulfide-isomerase A3 precursor (EC 5.3.4.1) (Disulfideisomerase ER-60) (ERp60) (58 kDa microsomal protein) (p58) (ERp57) (58kDa glucose-regulated protein).
endoplasmic reticulum	GO:0005783	C_C	CORPUS	194	Hs.591095	P30101	PDIA3_HUMAN	Protein disulfide-isomerase A3 precursor (EC 5.3.4.1) (Disulfideisomerase ER-60) (ERp60) (58 kDa microsomal protein) (p58) (ERp57) (58kDa glucose-regulated protein).
melanosome	GO:0042470	C_C	CORPUS	194	Hs.591095	P30101	PDIA3_HUMAN	Protein disulfide-isomerase A3 precursor (EC 5.3.4.1) (Disulfideisomerase ER-60) (ERp60) (58 kDa microsomal protein) (p58) (ERp57) (58kDa glucose-regulated protein).
endoplasmic reticulum	GO:0005783	C_C	CORPUS	4055	Hs.523145	P39656	OST48_HUMAN	Dolichyl-diphosphooligosaccharide--protein glycosyltransferase 48 kDasubunit precursor (EC 2.4.1.119) (Oligosaccharyl transferase 48 kDasubunit) (DDOST 48 kDa subunit).
integral to membrane	GO:0016021	C_C	CORPUS	4055	Hs.523145	P39656	OST48_HUMAN	Dolichyl-diphosphooligosaccharide--protein glycosyltransferase 48 kDasubunit precursor (EC 2.4.1.119) (Oligosaccharyl transferase 48 kDasubunit) (DDOST 48 kDa subunit).
oligosaccharyl transferase complex	GO:0008250	C_C	CORPUS	4055	Hs.523145	P39656	OST48_HUMAN	Dolichyl-diphosphooligosaccharide--protein glycosyltransferase 48 kDasubunit precursor (EC 2.4.1.119) (Oligosaccharyl transferase 48 kDasubunit) (DDOST 48 kDa subunit).
melanosome	GO:0042470	C_C	CORPUS	4918	Hs.516155	P40121	CAPG_HUMAN	Macrophage-capping protein (Actin regulatory protein CAP-G).
endoplasmic reticulum	GO:0005783	C_C	CORPUS	1047	Mm.4234	P45878	FKBP2_MOUSE	FK506-binding protein 2
endoplasmic reticulum membrane	GO:0005789	C_C	CORPUS	1047	Mm.4234	P45878	FKBP2_MOUSE	FK506-binding protein 2
integral to membrane	GO:0016021	C_C	CORPUS	6165	Hs.429	P48201	AT5G3_HUMAN	ATP synthase lipid-binding protein, mitochondrial
endoplasmic reticulum	GO:0005783	C_C	CORPUS	3588	Hs.409223	P51571	SSRD_HUMAN	Translocon-associated protein subunit delta precursor (TRAP-delta)(Signal sequence receptor subunit delta) (SSR-delta).
endoplasmic reticulum membrane	GO:0005789	C_C	CORPUS	3588	Hs.409223	P51571	SSRD_HUMAN	Translocon-associated protein subunit delta precursor (TRAP-delta)(Signal sequence receptor subunit delta) (SSR-delta).
integral to membrane	GO:0016021	C_C	CORPUS	3588	Hs.409223	P51571	SSRD_HUMAN	Translocon-associated protein subunit delta precursor (TRAP-delta)(Signal sequence receptor subunit delta) (SSR-delta).
endoplasmic reticulum	GO:0005783	C_C	CORPUS	555	Bt.30105	P52193	CALR_BOVIN	Calreticulin precursor (CRP55) (Calregulin) (HACBP).
endoplasmic reticulum lumen	GO:0005788	C_C	CORPUS	555	Bt.30105	P52193	CALR_BOVIN	Calreticulin precursor (CRP55) (Calregulin) (HACBP).
melanosome	GO:0042470	C_C	CORPUS	3222	Hs.524599	P55209	NP1L1_HUMAN	Nucleosome assembly protein 1-like 1 (NAP-1-related protein) (hNRP).
integral to membrane	GO:0016021	C_C	CORPUS	1376	Hs.488282	P60059	SC61G_HUMAN	Protein transport protein Sec61 subunit gamma.
endoplasmic reticulum membrane	GO:0005789	C_C	CORPUS	1376	Hs.488282	P60059	SC61G_HUMAN	Protein transport protein Sec61 subunit gamma.
endoplasmic reticulum	GO:0005783	C_C	CORPUS	1376	Hs.488282	P60059	SC61G_HUMAN	Protein transport protein Sec61 subunit gamma.
endoplasmic reticulum	GO:0005783	C_C	CORPUS	150	Hs.191887	P60468	SC61B_HUMAN	Protein transport protein Sec61 subunit beta
integral to membrane	GO:0016021	C_C	CORPUS	150	Hs.191887	P60468	SC61B_HUMAN	Protein transport protein Sec61 subunit beta
endoplasmic reticulum membrane	GO:0005789	C_C	CORPUS	150	Hs.191887	P60468	SC61B_HUMAN	Protein transport protein Sec61 subunit beta
integral to membrane	GO:0016021	C_C	CORPUS	4170	Mm.30155	P63082	VATL_MOUSE	Vacuolar ATP synthase 16 kDa proteolipid subunit (EC 3.6.3.14) (PL16).
endoplasmic reticulum	GO:0005783	C_C	CORPUS	2453	Hs.654599	P80303	NUCB2_HUMAN	Nucleobindin-2 precursor (DNA-binding protein NEFA) (Gastric cancerantigen Zg4).
ER-Golgi intermediate compartment	GO:0005793	C_C	CORPUS	2453	Hs.654599	P80303	NUCB2_HUMAN	Nucleobindin-2 precursor (DNA-binding protein NEFA) (Gastric cancerantigen Zg4).
endoplasmic reticulum membrane	GO:0005789	C_C	CORPUS	1279	Hs.77422	Q04941	PLP2_HUMAN	Proteolipid protein 2 (Intestinal membrane A4 protein)(Differentiation-dependent protein A4).
integral to membrane	GO:0016021	C_C	CORPUS	1279	Hs.77422	Q04941	PLP2_HUMAN	Proteolipid protein 2 (Intestinal membrane A4 protein)(Differentiation-dependent protein A4).
endoplasmic reticulum	GO:0005783	C_C	CORPUS	1279	Hs.77422	Q04941	PLP2_HUMAN	Proteolipid protein 2 (Intestinal membrane A4 protein)(Differentiation-dependent protein A4).
endoplasmic reticulum membrane	GO:0005789	C_C	CORPUS	6564	Hs.77422	Q04941	PLP2_HUMAN	Proteolipid protein 2 (Intestinal membrane A4 protein)(Differentiation-dependent protein A4).
endoplasmic reticulum	GO:0005783	C_C	CORPUS	6564	Hs.77422	Q04941	PLP2_HUMAN	Proteolipid protein 2 (Intestinal membrane A4 protein)(Differentiation-dependent protein A4).
integral to membrane	GO:0016021	C_C	CORPUS	6564	Hs.77422	Q04941	PLP2_HUMAN	Proteolipid protein 2 (Intestinal membrane A4 protein)(Differentiation-dependent protein A4).
integral to membrane	GO:0016021	C_C	CORPUS	226	Bt.64665	Q0P5L7	CA085_BOVIN	Uncharacterized protein C1orf85 homolog precursor.
endoplasmic reticulum lumen	GO:0005788	C_C	CORPUS	4703	Hs.477352	Q14554	PDIA5_HUMAN	Protein disulfide-isomerase A5 precursor (EC 5.3.4.1) (Proteindisulfide isomerase-related protein).
endoplasmic reticulum	GO:0005783	C_C	CORPUS	4703	Hs.477352	Q14554	PDIA5_HUMAN	Protein disulfide-isomerase A5 precursor (EC 5.3.4.1) (Proteindisulfide isomerase-related protein).
endoplasmic reticulum	GO:0005783	C_C	CORPUS	607	Hs.212102	Q15084	PDIA6_HUMAN	Protein disulfide-isomerase A6 precursor (EC 5.3.4.1) (Proteindisulfide isomerase P5) (Thioredoxin domain-containing protein 7).
endoplasmic reticulum lumen	GO:0005788	C_C	CORPUS	607	Hs.212102	Q15084	PDIA6_HUMAN	Protein disulfide-isomerase A6 precursor (EC 5.3.4.1) (Proteindisulfide isomerase P5) (Thioredoxin domain-containing protein 7).
melanosome	GO:0042470	C_C	CORPUS	607	Hs.212102	Q15084	PDIA6_HUMAN	Protein disulfide-isomerase A6 precursor (EC 5.3.4.1) (Proteindisulfide isomerase P5) (Thioredoxin domain-containing protein 7).
ER-Golgi intermediate compartment	GO:0005793	C_C	CORPUS	607	Hs.212102	Q15084	PDIA6_HUMAN	Protein disulfide-isomerase A6 precursor (EC 5.3.4.1) (Proteindisulfide isomerase P5) (Thioredoxin domain-containing protein 7).
integral to membrane	GO:0016021	C_C	CORPUS	1709	Hs.105269	Q15800	ERG25_HUMAN	C-4 methylsterol oxidase (EC 1.14.13.72) (Methylsterol monooxygenase).
endoplasmic reticulum	GO:0005783	C_C	CORPUS	1709	Hs.105269	Q15800	ERG25_HUMAN	C-4 methylsterol oxidase (EC 1.14.13.72) (Methylsterol monooxygenase).
endoplasmic reticulum membrane	GO:0005789	C_C	CORPUS	1709	Hs.105269	Q15800	ERG25_HUMAN	C-4 methylsterol oxidase (EC 1.14.13.72) (Methylsterol monooxygenase).
integral to membrane	GO:0016021	C_C	CORPUS	5413	Hs.443752	Q16549	PCSK7_HUMAN	Proprotein convertase subtilisin/kexin type 7 precursor (EC 3.4.21.-)(Proprotein convertase PC7) (Subtilisin/kexin-like protease PC7)(Prohormone convertase PC7) (hPC8) (PC8) (Lymphoma proproteinconvertase).
integral to membrane	GO:0016021	C_C	CORPUS	3587	Bt.6696	Q2HJ95	ZDHC6_BOVIN	Probable palmitoyltransferase ZDHHC6 (EC 2.3.1.-) (Zinc finger DHHCdomain-containing protein 6) (DHHC-6).
integral to membrane	GO:0016021	C_C	CORPUS	4410	Bt.96948	Q2YDM0	CG042_BOVIN	UPF0458 protein C7orf42 homolog.
integral to membrane	GO:0016021	C_C	CORPUS	6940	Bt.40113	Q3MHW6	MOT1_BOVIN	Monocarboxylate transporter 1 (MCT 1) (Solute carrier family 16 member1).
integral to membrane	GO:0016021	C_C	CORPUS	4228	Bt.3625	Q3T0K8	TMM85_BOVIN	Transmembrane protein 85.
endoplasmic reticulum	GO:0005783	C_C	CORPUS	5464	Bt.8094	Q3T133	TMED9_BOVIN	Transmembrane emp24 domain-containing protein 9 precursor.
integral to membrane	GO:0016021	C_C	CORPUS	5464	Bt.8094	Q3T133	TMED9_BOVIN	Transmembrane emp24 domain-containing protein 9 precursor.
endoplasmic reticulum membrane	GO:0005789	C_C	CORPUS	5464	Bt.8094	Q3T133	TMED9_BOVIN	Transmembrane emp24 domain-containing protein 9 precursor.
ER-Golgi intermediate compartment	GO:0005793	C_C	CORPUS	5464	Bt.8094	Q3T133	TMED9_BOVIN	Transmembrane emp24 domain-containing protein 9 precursor.
integral to membrane	GO:0016021	C_C	CORPUS	1969	Mm.391102	Q3U128	APCD1_MOUSE	Protein APCDD1 precursor (Adenomatosis polyposis coli down-regulated 1protein homolog).
integral to membrane	GO:0016021	C_C	CORPUS	1899	Bt.39274	Q3ZCI1	TM14C_BOVIN	Transmembrane protein 14C.
endoplasmic reticulum	GO:0005783	C_C	CORPUS	9148	Hs.656611	Q58FF3	Q58FF3_HUMAN	Heat shock protein 94b.
melanosome	GO:0042470	C_C	CORPUS	6626	Bt.65324	Q5E947	PRDX1_BOVIN	Peroxiredoxin-1 (EC 1.11.1.15).
endoplasmic reticulum	GO:0005783	C_C	CORPUS	5405	Rn.89308	Q5I0H4	TMCO1_RAT	Transmembrane and coiled-coil domains protein 1 (Meg-2-like protein).
integral to membrane	GO:0016021	C_C	CORPUS	5405	Rn.89308	Q5I0H4	TMCO1_RAT	Transmembrane and coiled-coil domains protein 1 (Meg-2-like protein).
endoplasmic reticulum membrane	GO:0005789	C_C	CORPUS	5405	Rn.89308	Q5I0H4	TMCO1_RAT	Transmembrane and coiled-coil domains protein 1 (Meg-2-like protein).
integral to membrane	GO:0016021	C_C	CORPUS	3841	Hs.256897	Q5T601	GP110_HUMAN	Probable G-protein coupled receptor 110 precursor (G-protein coupledreceptor PGR19) (G-protein coupled receptor KPG_012).
ER-Golgi intermediate compartment	GO:0005793	C_C	CORPUS	4907	Hs.526902	Q6NW40	RGMB_HUMAN	RGM domain family member B precursor.
integral to membrane	GO:0016021	C_C	CORPUS	5813	Hs.9527	Q6UW56	APR3_HUMAN	Apoptosis-related protein 3
integral to membrane	GO:0016021	C_C	CORPUS	5402	Mm.86437	Q6ZWQ7	Q6ZWQ7_MOUSE	Putative uncharacterized protein
integral to membrane	GO:0016021	C_C	CORPUS	8939	Bt.6074	Q765N9	CLD3_BOVIN	Claudin-3.
endoplasmic reticulum	GO:0005783	C_C	CORPUS	6015	Mm.220328	Q80SW1	SAHH2_MOUSE	Putative adenosylhomocysteinase 2 (EC 3.3.1.1) (AdoHcyase 2) (S-adenosyl-L-homocysteine hydrolase 2) (S-adenosylhomocysteinehydrolase-like protein 1) (IP3R-binding protein released with inositol1 4 5-trisphosphate).
integral to membrane	GO:0016021	C_C	CORPUS	2551	Hs.466507	Q86X29	LSR_HUMAN	Lipolysis-stimulated lipoprotein receptor.
integral to membrane	GO:0016021	C_C	CORPUS	8987	Hs.99195	Q8IWK6	GP125_HUMAN	Probable G-protein coupled receptor 125 precursor.
oligosaccharyl transferase complex	GO:0008250	C_C	CORPUS	3861	Hs.516671	Q8N6L1	KTAP2_HUMAN	Keratinocytes-associated protein 2 (KCP-2).
integral to membrane	GO:0016021	C_C	CORPUS	3861	Hs.516671	Q8N6L1	KTAP2_HUMAN	Keratinocytes-associated protein 2 (KCP-2).
integral to membrane	GO:0016021	C_C	CORPUS	1864	Hs.142074	Q8NC42	RN149_HUMAN	E3 ubiquitin-protein ligase RNF149 precursor (EC 6.3.2.-) (RING fingerprotein 149) (DNA polymerase-transactivated protein 2).
integral to membrane	GO:0016021	C_C	CORPUS	1624	Bt.9559	Q8SQH5	ADT2_BOVIN	ADP/ATP translocase 2 (Adenine nucleotide translocator 2) (ANT 2)(ADP ATP carrier protein 2) (Solute carrier family 25 member 5).
integral to membrane	GO:0016021	C_C	CORPUS	5004	Hs.182885	Q8TB61	S35B2_HUMAN	Adenosine 3-phospho 5-phosphosulfate transporter 1 (PAPS transporter1) (Solute carrier family 35 member B2) (Putative MAPK-activatingprotein PM15) (Putative NF-kappa-B-activating protein 48).
integral to membrane	GO:0016021	C_C	CORPUS	4285	Bt.9561	Q8WML4	MUC1_BOVIN	Mucin-1 precursor (MUC-1) [Contains: Mucin-1 subunit alpha (MUC1-alpha) (MUC1-NT) Mucin-1 subunit beta (MUC1-beta) (MUC1-CT)].
integral to membrane	GO:0016021	C_C	CORPUS	5739	Hs.269909	Q969W0	CN147_HUMAN	UPF0445 protein C14orf147.
integral to membrane	GO:0016021	C_C	CORPUS	7961	Hs.472024	Q96A57	CT030_HUMAN	UPF0414 transmembrane protein C20orf30.
integral to membrane	GO:0016021	C_C	CORPUS	8243	Hs.444569	Q96GC9	TMM49_HUMAN	Transmembrane protein 49 (Vacuole membrane protein 1).
endoplasmic reticulum	GO:0005783	C_C	CORPUS	8243	Hs.444569	Q96GC9	TMM49_HUMAN	Transmembrane protein 49 (Vacuole membrane protein 1).
integral to membrane	GO:0016021	C_C	CORPUS	9102	Hs.485195	Q99523	SORT_HUMAN	Sortilin precursor (Neurotensin receptor 3) (NTR3) (NT3) (Glycoprotein95) (Gp95) (100 kDa NT receptor).
endoplasmic reticulum membrane	GO:0005789	C_C	CORPUS	9102	Hs.485195	Q99523	SORT_HUMAN	Sortilin precursor (Neurotensin receptor 3) (NTR3) (NT3) (Glycoprotein95) (Gp95) (100 kDa NT receptor).
endoplasmic reticulum	GO:0005783	C_C	CORPUS	9102	Hs.485195	Q99523	SORT_HUMAN	Sortilin precursor (Neurotensin receptor 3) (NTR3) (NT3) (Glycoprotein95) (Gp95) (100 kDa NT receptor).
endoplasmic reticulum	GO:0005783	C_C	CORPUS	4392	Hs.485195	Q99523	SORT_HUMAN	Sortilin precursor (Neurotensin receptor 3) (NTR3) (NT3) (Glycoprotein95) (Gp95) (100 kDa NT receptor).
integral to membrane	GO:0016021	C_C	CORPUS	4392	Hs.485195	Q99523	SORT_HUMAN	Sortilin precursor (Neurotensin receptor 3) (NTR3) (NT3) (Glycoprotein95) (Gp95) (100 kDa NT receptor).
endoplasmic reticulum membrane	GO:0005789	C_C	CORPUS	4392	Hs.485195	Q99523	SORT_HUMAN	Sortilin precursor (Neurotensin receptor 3) (NTR3) (NT3) (Glycoprotein95) (Gp95) (100 kDa NT receptor).
endoplasmic reticulum	GO:0005783	C_C	CORPUS	2919	Hs.3416	Q99541	ADFP_HUMAN	Adipophilin (Adipose differentiation-related protein) (ADRP).
endoplasmic reticulum	GO:0005783	C_C	CORPUS	1751	Hs.522087	Q99720	OPRS1_HUMAN	Sigma 1-type opioid receptor (Sigma1-receptor) (Sigma1R) (SIG-1R)(hSigmaR1) (SR31747-binding protein) (SR-BP) (Aging-associated gene 8protein).
endoplasmic reticulum membrane	GO:0005789	C_C	CORPUS	1751	Hs.522087	Q99720	OPRS1_HUMAN	Sigma 1-type opioid receptor (Sigma1-receptor) (Sigma1R) (SIG-1R)(hSigmaR1) (SR31747-binding protein) (SR-BP) (Aging-associated gene 8protein).
endoplasmic reticulum	GO:0005783	C_C	CORPUS	8119	Hs.591899	Q9BS26	TXND4_HUMAN	Thioredoxin domain-containing protein 4 precursor (Endoplasmicreticulum resident protein ERp44).
ER-Golgi intermediate compartment	GO:0005793	C_C	CORPUS	8119	Hs.591899	Q9BS26	TXND4_HUMAN	Thioredoxin domain-containing protein 4 precursor (Endoplasmicreticulum resident protein ERp44).
endoplasmic reticulum lumen	GO:0005788	C_C	CORPUS	8119	Hs.591899	Q9BS26	TXND4_HUMAN	Thioredoxin domain-containing protein 4 precursor (Endoplasmicreticulum resident protein ERp44).
endoplasmic reticulum membrane	GO:0005789	C_C	CORPUS	8119	Hs.591899	Q9BS26	TXND4_HUMAN	Thioredoxin domain-containing protein 4 precursor (Endoplasmicreticulum resident protein ERp44).
integral to membrane	GO:0016021	C_C	CORPUS	7848	Hs.150540	Q9BU23	LMF2_HUMAN	Lipase maturation factor 2 (Transmembrane protein 112B) (Transmembraneprotein 153).
endoplasmic reticulum membrane	GO:0005789	C_C	CORPUS	7848	Hs.150540	Q9BU23	LMF2_HUMAN	Lipase maturation factor 2 (Transmembrane protein 112B) (Transmembraneprotein 153).
endoplasmic reticulum	GO:0005783	C_C	CORPUS	7848	Hs.150540	Q9BU23	LMF2_HUMAN	Lipase maturation factor 2 (Transmembrane protein 112B) (Transmembraneprotein 153).
integral to membrane	GO:0016021	C_C	CORPUS	6487	Hs.30011	Q9BV81	TMM93_HUMAN	Transmembrane protein 93
integral to membrane	GO:0016021	C_C	CORPUS	2887	Hs.24678	Q9BX95	SGPP1_HUMAN	Sphingosine-1-phosphate phosphatase 1 (EC 3.1.3.-) (SPPase1) (Spp1)(Sphingosine-1-phosphatase 1) (hSPPase1).
endoplasmic reticulum	GO:0005783	C_C	CORPUS	2887	Hs.24678	Q9BX95	SGPP1_HUMAN	Sphingosine-1-phosphate phosphatase 1 (EC 3.1.3.-) (SPPase1) (Spp1)(Sphingosine-1-phosphatase 1) (hSPPase1).
endoplasmic reticulum membrane	GO:0005789	C_C	CORPUS	2887	Hs.24678	Q9BX95	SGPP1_HUMAN	Sphingosine-1-phosphate phosphatase 1 (EC 3.1.3.-) (SPPase1) (Spp1)(Sphingosine-1-phosphatase 1) (hSPPase1).
integral to membrane	GO:0016021	C_C	CORPUS	6866	Hs.654961	Q9BYC5	FUT8_HUMAN	Alpha-(1 6)-fucosyltransferase (EC 2.4.1.68) (alpha1-6FucT)(Glycoprotein 6-alpha-L-fucosyltransferase) (GDP-fucose--glycoproteinfucosyltransferase) (GDP-L-Fuc:N-acetyl-beta-D-glucosaminide alpha1 6-fucosyltransferase) (Fucosyltransferase 8).
endoplasmic reticulum	GO:0005783	C_C	CORPUS	7742	Hs.523811	Q9BZQ6	EDEM3_HUMAN	ER degradation-enhancing alpha-mannosidase-like 3 precursor.
endoplasmic reticulum lumen	GO:0005788	C_C	CORPUS	7742	Hs.523811	Q9BZQ6	EDEM3_HUMAN	ER degradation-enhancing alpha-mannosidase-like 3 precursor.
integral to membrane	GO:0016021	C_C	CORPUS	815	Mm.248646	Q9D123	YP025_MOUSE	Transmembrane protein LOC124446 homolog.
ER-Golgi intermediate compartment	GO:0005793	C_C	CORPUS	8258	Mm.379159	Q9D1D4	TMEDA_MOUSE	Transmembrane emp24 domain-containing protein 10 precursor (21 kDatransmembrane-trafficking protein) (Transmembrane protein Tmp21).
melanosome	GO:0042470	C_C	CORPUS	8258	Mm.379159	Q9D1D4	TMEDA_MOUSE	Transmembrane emp24 domain-containing protein 10 precursor (21 kDatransmembrane-trafficking protein) (Transmembrane protein Tmp21).
integral to membrane	GO:0016021	C_C	CORPUS	8258	Mm.379159	Q9D1D4	TMEDA_MOUSE	Transmembrane emp24 domain-containing protein 10 precursor (21 kDatransmembrane-trafficking protein) (Transmembrane protein Tmp21).
integral to membrane	GO:0016021	C_C	CORPUS	5378	Hs.533725	Q9H061	T126A_HUMAN	Transmembrane protein 126A.
endoplasmic reticulum	GO:0005783	C_C	CORPUS	411	Hs.323562	Q9H0U3	MAGT1_HUMAN	Magnesium transporter protein 1 precursor (MagT1) (Implantation-associated protein) (IAP).
oligosaccharyl transferase complex	GO:0008250	C_C	CORPUS	411	Hs.323562	Q9H0U3	MAGT1_HUMAN	Magnesium transporter protein 1 precursor (MagT1) (Implantation-associated protein) (IAP).
integral to membrane	GO:0016021	C_C	CORPUS	411	Hs.323562	Q9H0U3	MAGT1_HUMAN	Magnesium transporter protein 1 precursor (MagT1) (Implantation-associated protein) (IAP).
endoplasmic reticulum lumen	GO:0005788	C_C	CORPUS	3662	Hs.483521	Q9H173	SIL1_HUMAN	Nucleotide exchange factor SIL1 precursor (BiP-associated protein)(BAP).
endoplasmic reticulum	GO:0005783	C_C	CORPUS	3662	Hs.483521	Q9H173	SIL1_HUMAN	Nucleotide exchange factor SIL1 precursor (BiP-associated protein)(BAP).
integral to membrane	GO:0016021	C_C	CORPUS	8416	Hs.116147	Q9H2U9	ADAM7_HUMAN	Disintegrin and metalloproteinase domain-containing protein 7precursor (ADAM 7) (Sperm maturation-related glycoprotein GP-83).
integral to membrane	GO:0016021	C_C	CORPUS	1636	Hs.116147	Q9H2U9	ADAM7_HUMAN	Disintegrin and metalloproteinase domain-containing protein 7precursor (ADAM 7) (Sperm maturation-related glycoprotein GP-83).
integral to membrane	GO:0016021	C_C	CORPUS	5966	Hs.445803	Q9NRP0	U527_HUMAN	UPF0527 membrane protein (Hydrophobic protein HSF-28).
integral to membrane	GO:0016021	C_C	CORPUS	8755	Hs.534453	Q9P0J0	NDUAD_HUMAN	NADH dehydrogenase [ubiquinone] 1 alpha subcomplex subunit 13 (NADH-ubiquinone oxidoreductase B16.6 subunit) (Complex I-B16.6) (CI-B16.6)(Gene associated with retinoic-interferon-induced mortality 19protein) (GRIM-19) (Cell death regulatory protein GRIM-19).
integral to membrane	GO:0016021	C_C	CORPUS	614	Hs.568162	Q9P0S9	TM14C_HUMAN	Transmembrane protein 14C
endoplasmic reticulum	GO:0005783	C_C	CORPUS	7884	Hs.287717	Q9UBM1	PEMT_HUMAN	Phosphatidylethanolamine N-methyltransferase (EC 2.1.1.17) (PEAMT)(PEMT) (PEMT2).
integral to membrane	GO:0016021	C_C	CORPUS	7884	Hs.287717	Q9UBM1	PEMT_HUMAN	Phosphatidylethanolamine N-methyltransferase (EC 2.1.1.17) (PEAMT)(PEMT) (PEMT2).
endoplasmic reticulum membrane	GO:0005789	C_C	CORPUS	7884	Hs.287717	Q9UBM1	PEMT_HUMAN	Phosphatidylethanolamine N-methyltransferase (EC 2.1.1.17) (PEAMT)(PEMT) (PEMT2).
endoplasmic reticulum lumen	GO:0005788	C_C	CORPUS	5680	Hs.317192	Q9UBS4	DJB11_HUMAN	DnaJ homolog subfamily B member 11 precursor (ER-associated dnaJprotein 3) (ERj3p) (ERdj3) (ER-associated Hsp40 co-chaperone) (ER-associated DNAJ) (HEDJ) (hDj9) (PWP1-interacting protein 4) (APOBEC1-binding protein 2) (ABBP-2).
endoplasmic reticulum	GO:0005783	C_C	CORPUS	5680	Hs.317192	Q9UBS4	DJB11_HUMAN	DnaJ homolog subfamily B member 11 precursor (ER-associated dnaJprotein 3) (ERj3p) (ERdj3) (ER-associated Hsp40 co-chaperone) (ER-associated DNAJ) (HEDJ) (hDj9) (PWP1-interacting protein 4) (APOBEC1-binding protein 2) (ABBP-2).
endoplasmic reticulum membrane	GO:0005789	C_C	CORPUS	4552	Hs.642817	Q9Y3B3	TMED7_HUMAN	Transmembrane emp24 domain-containing protein 7 precursor.
integral to membrane	GO:0016021	C_C	CORPUS	4552	Hs.642817	Q9Y3B3	TMED7_HUMAN	Transmembrane emp24 domain-containing protein 7 precursor.
endoplasmic reticulum	GO:0005783	C_C	CORPUS	4552	Hs.642817	Q9Y3B3	TMED7_HUMAN	Transmembrane emp24 domain-containing protein 7 precursor.
endoplasmic reticulum	GO:0005783	C_C	CORPUS	5031	Hs.58471	Q9Y6D0	SELK_HUMAN	Selenoprotein K (SelK).
nucleus	GO:0005634	C_C	TESTIS	8665	Ssc.25739	A0ZVR0	A0ZVR0_PIG	Interferon regulatory factor 7.
nucleus	GO:0005634	C_C	TESTIS	8309	Bt.41723	A7MBG8	A7MBG8_BOVIN	LOC511475 protein.
nucleus	GO:0005634	C_C	TESTIS	1821	Hs.699225	O15355	PPM1G_HUMAN	Protein phosphatase 1G (EC 3.1.3.16) (Protein phosphatase 2C isoformgamma) (PP2C-gamma) (Protein phosphatase magnesium-dependent 1 gamma)(Protein phosphatase 1C).
nucleus	GO:0005634	C_C	TESTIS	3078	Hs.99120	O15523	DDX3Y_HUMAN	ATP-dependent RNA helicase DDX3Y (EC 3.6.1.-) (DEAD box protein 3 Y-chromosomal).
nucleus	GO:0005634	C_C	TESTIS	4709	Mm.18344	O35047	HOP2_MOUSE	Homologous-pairing protein 2 homolog (Proteasome 26S ATPase subunit 3-interacting protein) (PSMC3-interacting protein) (Tat-binding protein1-interacting protein) (TBP-1-interacting protein).
nucleus	GO:0005634	C_C	TESTIS	5055	Mm.25720	O35492	CLK3_MOUSE	Dual specificity protein kinase CLK3 (EC 2.7.12.1) (CDC-like kinase3).
nucleus	GO:0005634	C_C	TESTIS	4096	Hs.374973	O43172	PRP4_HUMAN	U4/U6 small nuclear ribonucleoprotein Prp4 (U4/U6 snRNP 60 kDaprotein) (WD splicing factor Prp4) (hPrp4) (PRP4 homolog).
nucleus	GO:0005634	C_C	TESTIS	900	Hs.287518	O43236	SEPT4_HUMAN	Septin-4 (Peanut-like protein 2) (Brain protein H5) (Cell divisioncontrol-related protein 2) (hCDCREL-2) (Bradeion beta) (CE5B3 beta)(Cerebral protein 7).
nucleus	GO:0005634	C_C	TESTIS	4591	Hs.11776	O43395	PRPF3_HUMAN	U4/U6 small nuclear ribonucleoprotein Prp3 (Pre-mRNA-splicing factor3) (hPrp3) (U4/U6 snRNP 90 kDa protein).
nucleus	GO:0005634	C_C	TESTIS	7601	Hs.7768	O43427	FIBP_HUMAN	Acidic fibroblast growth factor intracellular-binding protein (aFGFintracellular-binding protein) (FGF-1 intracellular-binding protein).
nucleus	GO:0005634	C_C	TESTIS	8820	Hs.153934	O43439	MTG8R_HUMAN	Protein CBFA2T2 (MTG8-related protein 1) (MTG8-like protein) (Myeloidtranslocation-related protein 1) (ETO homologous on chromosome 20)(p85).
nucleus	GO:0005634	C_C	TESTIS	905	Hs.530314	O43805	SSNA1_HUMAN	Sjoegren syndrome nuclear autoantigen 1 (Nuclear autoantigen of 14kDa).
nucleus	GO:0005634	C_C	TESTIS	1181	Hs.528834	O43809	CPSF5_HUMAN	Cleavage and polyadenylation specificity factor subunit 5 (Cleavageand polyadenylation specificity factor 25 kDa subunit) (CPSF 25 kDasubunit) (Pre-mRNA cleavage factor Im 25 kDa subunit) (Nucleosidediphosphate-linked moiety X motif 21) (Nudix motif 21).
nucleus	GO:0005634	C_C	TESTIS	6594	Mm.290110	O54946	DNJB6_MOUSE	DnaJ homolog subfamily B member 6 (Heat shock protein J2) (HSJ-2)(MRJ) (mDj4).
nucleus	GO:0005634	C_C	TESTIS	4603	Hs.65238	O75150	BRE1B_HUMAN	E3 ubiquitin-protein ligase BRE1B (EC 6.3.2.-) (BRE1-B) (RING fingerprotein 40) (95 kDa retinoblastoma-associated protein) (RBP95).
nucleus	GO:0005634	C_C	TESTIS	5417	Hs.243994	O75398	DEAF1_HUMAN	Deformed epidermal autoregulatory factor 1 homolog (Nuclear DEAF-1-related transcriptional regulator) (NUDR) (Suppressin) (Zinc fingerMYND domain-containing protein 5).
nucleus	GO:0005634	C_C	TESTIS	4389	Hs.242947	O75912	DGKI_HUMAN	Diacylglycerol kinase iota (EC 2.7.1.107) (DAG kinase iota)(Diglyceride kinase iota) (DGK-iota).
nucleus	GO:0005634	C_C	TESTIS	8819	Hs.419259	O95072	REC8_HUMAN	Meiotic recombination protein REC8 homolog (Cohesin Rec8p).
spermatogenesis	GO:0007283	B_P	TESTIS	8819	Hs.419259	O95072	REC8_HUMAN	Meiotic recombination protein REC8 homolog (Cohesin Rec8p).
nucleus	GO:0005634	C_C	TESTIS	4367	Hs.309288	O95319	CELF2_HUMAN	CUG-BP- and ETR-3-like factor 2 (CELF-2) (Bruno-like protein 3) (RNA-binding protein BRUNOL-3) (CUG triplet repeat RNA-binding protein 2)(CUG-BP2) (ELAV-type RNA-binding protein 3) (ETR-3) (Neuroblastomaapoptosis-related RNA-binding protein) (hNAPOR).
cell division	GO:0051301	B_P	TESTIS	8177	Hs.350966	O95997	PTTG1_HUMAN	Securin (Pituitary tumor-transforming gene 1 protein) (hPTTG) (Tumor-transforming protein 1) (Esp1-associated protein).
spermatogenesis	GO:0007283	B_P	TESTIS	8177	Hs.350966	O95997	PTTG1_HUMAN	Securin (Pituitary tumor-transforming gene 1 protein) (hPTTG) (Tumor-transforming protein 1) (Esp1-associated protein).
nucleus	GO:0005634	C_C	TESTIS	8177	Hs.350966	O95997	PTTG1_HUMAN	Securin (Pituitary tumor-transforming gene 1 protein) (hPTTG) (Tumor-transforming protein 1) (Esp1-associated protein).
nucleus	GO:0005634	C_C	TESTIS	5286	Hs.151777	P05198	IF2A_HUMAN	Eukaryotic translation initiation factor 2 subunit 1 (Eukaryotictranslation initiation factor 2 subunit alpha) (eIF-2-alpha) (EIF-2alpha) (EIF-2A).
nucleus	GO:0005634	C_C	TESTIS	7609	Hs.649191	P08047	SP1_HUMAN	Transcription factor Sp1.
nucleus	GO:0005634	C_C	TESTIS	7338	Hs.434102	P09429	HMGB1_HUMAN	High mobility group protein B1
spermatogenesis	GO:0007283	B_P	TESTIS	4736	Hs.440382	P14373	TRI27_HUMAN	Zinc finger protein RFP (Ret finger protein) (Tripartite motif-containing protein 27) (RING finger protein 76).
nucleus	GO:0005634	C_C	TESTIS	4736	Hs.440382	P14373	TRI27_HUMAN	Zinc finger protein RFP (Ret finger protein) (Tripartite motif-containing protein 27) (RING finger protein 76).
spermatogenesis	GO:0007283	B_P	TESTIS	7691	Hs.440382	P14373	TRI27_HUMAN	Zinc finger protein RFP (Ret finger protein) (Tripartite motif-containing protein 27) (RING finger protein 76).
nucleus	GO:0005634	C_C	TESTIS	7691	Hs.440382	P14373	TRI27_HUMAN	Zinc finger protein RFP (Ret finger protein) (Tripartite motif-containing protein 27) (RING finger protein 76).
nucleus	GO:0005634	C_C	TESTIS	4921	Hs.644653	P15884	ITF2_HUMAN	Transcription factor 4 (Immunoglobulin transcription factor 2) (ITF-2)(SL3-3 enhancer factor 2) (SEF-2).
nucleus	GO:0005634	C_C	TESTIS	1826	Hs.644653	P15884	ITF2_HUMAN	Transcription factor 4 (Immunoglobulin transcription factor 2) (ITF-2)(SL3-3 enhancer factor 2) (SEF-2).
nucleus	GO:0005634	C_C	TESTIS	1430	Hs.221889	P16989	DBPA_HUMAN	DNA-binding protein A (Cold shock domain-containing protein A)(Single-strand DNA-binding protein NF-GMB).
nucleus	GO:0005634	C_C	TESTIS	8392	Hs.221889	P16989	DBPA_HUMAN	DNA-binding protein A (Cold shock domain-containing protein A)(Single-strand DNA-binding protein NF-GMB).
nucleus	GO:0005634	C_C	TESTIS	2621	Hs.250758	P17980	PRS6A_HUMAN	26S protease regulatory subunit 6A (Proteasome 26S subunit ATPase 3)(TAT-binding protein 1) (TBP-1) (Proteasome subunit P50).
nucleus	GO:0005634	C_C	TESTIS	4082	Hs.423935	P18615	NELFE_HUMAN	Negative elongation factor E (NELF-E) (RNA-binding protein RD).
nucleus	GO:0005634	C_C	TESTIS	1870	Hs.515210	P25685	DNJB1_HUMAN	DnaJ homolog subfamily B member 1 (Heat shock 40 kDa protein 1) (Heatshock protein 40) (HSP40) (DnaJ protein homolog 1) (HDJ-1).
nucleus	GO:0005634	C_C	TESTIS	1568	Mm.5244	P27699	CREM_MOUSE	cAMP-responsive element modulator.
spermatogenesis	GO:0007283	B_P	TESTIS	1568	Mm.5244	P27699	CREM_MOUSE	cAMP-responsive element modulator.
nucleus	GO:0005634	C_C	TESTIS	3556	Hs.77100	P29084	T2EB_HUMAN	Transcription initiation factor IIE subunit beta (TFIIE-beta) (Generaltranscription factor IIE subunit 2).
cell division	GO:0051301	B_P	TESTIS	2902	Hs.656	P30307	MPIP3_HUMAN	M-phase inducer phosphatase 3 (EC 3.1.3.48) (Dual specificityphosphatase Cdc25C).
nucleus	GO:0005634	C_C	TESTIS	2902	Hs.656	P30307	MPIP3_HUMAN	M-phase inducer phosphatase 3 (EC 3.1.3.48) (Dual specificityphosphatase Cdc25C).
nucleus	GO:0005634	C_C	TESTIS	8215	Hs.337295	P31948	STIP1_HUMAN	Stress-induced-phosphoprotein 1 (STI1) (Hsc70/Hsp90-organizingprotein) (Hop) (Transformation-sensitive protein IEF SSP 3521) (NY-REN-11 antigen).
cell division	GO:0051301	B_P	TESTIS	138	Hs.83758	P33552	CKS2_HUMAN	Cyclin-dependent kinases regulatory subunit 2 (CKS-2).
nucleus	GO:0005634	C_C	TESTIS	1024	Hs.517582	P33992	MCM5_HUMAN	DNA replication licensing factor MCM5 (CDC46 homolog) (P1-CDC46).
nucleus	GO:0005634	C_C	TESTIS	4252	Hs.647062	P35250	RFC2_HUMAN	Replication factor C subunit 2 (Activator 1 subunit 2) (Replicationfactor C 40 kDa subunit) (RF-C 40 kDa subunit) (RFC40) (Activator 1 40kDa subunit) (A1 40 kDa subunit).
nucleus	GO:0005634	C_C	TESTIS	2095	Hs.690217	P35638	DDIT3_HUMAN	DNA damage-inducible transcript 3 (DDIT-3) (Growth arrest and DNA-damage-inducible protein GADD153) (C/EBP-homologous protein) (CHOP).
nucleus	GO:0005634	C_C	TESTIS	817	Hs.124503	P37275	ZEB1_HUMAN	Zinc finger E-box-binding homeobox 1 (Transcription factor 8) (NIL-2-Azinc finger protein) (Negative regulator of IL2).
nucleus	GO:0005634	C_C	TESTIS	1813	Hs.509545	P40425	PBX2_HUMAN	Pre-B-cell leukemia transcription factor 2 (Homeobox protein PBX2)(Protein G17).
nucleus	GO:0005634	C_C	TESTIS	400	Hs.243987	P43694	GATA4_HUMAN	Transcription factor GATA-4 (GATA-binding factor 4).
nucleus	GO:0005634	C_C	TESTIS	3937	Hs.440900	P46379	BAT3_HUMAN	Large proline-rich protein BAT3 (HLA-B-associated transcript 3)(Protein G3).
nucleus	GO:0005634	C_C	TESTIS	2647	Hs.440900	P46379	BAT3_HUMAN	Large proline-rich protein BAT3 (HLA-B-associated transcript 3)(Protein G3).
nucleus	GO:0005634	C_C	TESTIS	3609	Hs.440900	P46379	BAT3_HUMAN	Large proline-rich protein BAT3 (HLA-B-associated transcript 3)(Protein G3).
nucleus	GO:0005634	C_C	TESTIS	1655	Hs.440900	P46379	BAT3_HUMAN	Large proline-rich protein BAT3 (HLA-B-associated transcript 3)(Protein G3).
nucleus	GO:0005634	C_C	TESTIS	4944	Hs.440900	P46379	BAT3_HUMAN	Large proline-rich protein BAT3 (HLA-B-associated transcript 3)(Protein G3).
nucleus	GO:0005634	C_C	TESTIS	3373	Hs.136829	P48380	RFX3_HUMAN	Transcription factor RFX3 (Regulatory factor X 3).
nucleus	GO:0005634	C_C	TESTIS	1726	Hs.436093	P48634	BAT2_HUMAN	Large proline-rich protein BAT2 (HLA-B-associated transcript 2).
cell division	GO:0051301	B_P	TESTIS	48	Hs.100299	P49916	DNL3_HUMAN	DNA ligase 3 (EC 6.5.1.1) (DNA ligase III) (Polydeoxyribonucleotidesynthase [ATP] 3).
nucleus	GO:0005634	C_C	TESTIS	48	Hs.100299	P49916	DNL3_HUMAN	DNA ligase 3 (EC 6.5.1.1) (DNA ligase III) (Polydeoxyribonucleotidesynthase [ATP] 3).
spermatogenesis	GO:0007283	B_P	TESTIS	48	Hs.100299	P49916	DNL3_HUMAN	DNA ligase 3 (EC 6.5.1.1) (DNA ligase III) (Polydeoxyribonucleotidesynthase [ATP] 3).
spermatogenesis	GO:0007283	B_P	TESTIS	7900	Hs.37062	P51460	INSL3_HUMAN	Insulin-like 3
nucleus	GO:0005634	C_C	TESTIS	1621	Hs.153704	P51955	NEK2_HUMAN	Serine/threonine-protein kinase Nek2 (EC 2.7.11.1) (NimA-relatedprotein kinase 2) (NimA-like protein kinase 1) (HSPK 21).
cell division	GO:0051301	B_P	TESTIS	1621	Hs.153704	P51955	NEK2_HUMAN	Serine/threonine-protein kinase Nek2 (EC 2.7.11.1) (NimA-relatedprotein kinase 2) (NimA-like protein kinase 1) (HSPK 21).
nucleus	GO:0005634	C_C	TESTIS	3979	Hs.512934	P52657	T2AG_HUMAN	Transcription initiation factor IIA subunit 2 (General transcriptionfactor IIA subunit 2) (Transcription initiation factor IIA gammachain) (TFIIA-gamma) (TFIIA p12 subunit) (TFIIA-12) (TFIIAS).
nucleus	GO:0005634	C_C	TESTIS	3391	Hs.592049	P53350	PLK1_HUMAN	Serine/threonine-protein kinase PLK1 (EC 2.7.11.21) (Polo-like kinase1) (PLK-1) (Serine/threonine-protein kinase 13) (STPK13).
cell division	GO:0051301	B_P	TESTIS	3391	Hs.592049	P53350	PLK1_HUMAN	Serine/threonine-protein kinase PLK1 (EC 2.7.11.21) (Polo-like kinase1) (PLK-1) (Serine/threonine-protein kinase 13) (STPK13).
nucleus	GO:0005634	C_C	TESTIS	36	Mm.423094	P55271	CDN2B_MOUSE	Cyclin-dependent kinase 4 inhibitor B
nucleus	GO:0005634	C_C	TESTIS	5263	Hs.435051	P55273	CDN2D_HUMAN	Cyclin-dependent kinase 4 inhibitor D (p19-INK4d).
spermatogenesis	GO:0007283	B_P	TESTIS	1255	Hs.27184	P55789	ALR_HUMAN	FAD-linked sulfhydryl oxidase ALR (EC 1.8.3.2) (Augmenter of liverregeneration) (hERV1).
nucleus	GO:0005634	C_C	TESTIS	1510	Hs.23650	P56270	MAZ_HUMAN	Myc-associated zinc finger protein (MAZI) (Purine-bindingtranscription factor) (Pur-1) (ZF87) (ZIF87).
nucleus	GO:0005634	C_C	TESTIS	6723	Hs.5811	P57076	CU059_HUMAN	Uncharacterized protein C21orf59.
nucleus	GO:0005634	C_C	TESTIS	6355	Hs.584909	P57086	SCND1_HUMAN	SCND1_HUMAN
nucleus	GO:0005634	C_C	TESTIS	7366	Hs.659934	P58005	SESN3_HUMAN	Sestrin-3.
cell division	GO:0051301	B_P	TESTIS	101	Mm.390061	P61025	CKS1_MOUSE	Cyclin-dependent kinases regulatory subunit 1
nucleus	GO:0005634	C_C	TESTIS	1972	Mm.371667	P61089	UBE2N_MOUSE	Ubiquitin-conjugating enzyme E2 N (EC 6.3.2.19) (Ubiquitin-proteinligase N) (Ubiquitin carrier protein N) (Ubc13) (Bendless-likeubiquitin-conjugating enzyme).
nucleus	GO:0005634	C_C	TESTIS	1336	Mm.12723	P61213	ARL4A_MOUSE	ADP-ribosylation factor-like protein 4A.
nucleus	GO:0005634	C_C	TESTIS	6929	Bt.53579	P61286	PABP1_BOVIN	Polyadenylate-binding protein 1 (Poly(A)-binding protein 1) (PABP 1).
nucleus	GO:0005634	C_C	TESTIS	8423	Bt.53579	P61286	PABP1_BOVIN	Polyadenylate-binding protein 1 (Poly(A)-binding protein 1) (PABP 1).
nucleus	GO:0005634	C_C	TESTIS	3316	Hs.79387	P62195	PRS8_HUMAN	26S protease regulatory subunit 8 (Proteasome 26S subunit ATPase 5)(Proteasome subunit p45) (p45/SUG) (Thyroid hormone receptor-interacting protein 1) (TRIP1).
nucleus	GO:0005634	C_C	TESTIS	1857	Rn.107698	P62828	RAN_RAT	GTP-binding nuclear protein Ran (GTPase Ran) (Ras-like protein TC4).
nucleus	GO:0005634	C_C	TESTIS	6714	Bt.2878	P62990	UBIQ_BOVIN	Ubiquitin
nucleus	GO:0005634	C_C	TESTIS	6085	Mm.439768	P70379	FGF14_MOUSE	Fibroblast growth factor 14 (FGF-14) (Fibroblast growth factorhomologous factor 4) (FHF-4).
nucleus	GO:0005634	C_C	TESTIS	7667	Mm.317557	P97304	RPAC2_MOUSE	DNA-directed RNA polymerases I and III subunit RPAC2 (RNA polymerasesI and III subunit AC2) (DNA-directed RNA polymerase I subunit D) (DNA-directed RNA polymerase I 16 kDa polypeptide) (RPA16) (AC19).
nucleus	GO:0005634	C_C	TESTIS	5677	Hs.530227	Q00613	HSF1_HUMAN	Heat shock factor protein 1 (HSF 1) (Heat shock transcription factor1) (HSTF 1).
nucleus	GO:0005634	C_C	TESTIS	6580	Hs.530227	Q00613	HSF1_HUMAN	Heat shock factor protein 1 (HSF 1) (Heat shock transcription factor1) (HSTF 1).
nucleus	GO:0005634	C_C	TESTIS	3814	Hs.149261	Q01196	RUNX1_HUMAN	Runt-related transcription factor 1 (Core-binding factor alpha 2subunit) (CBF-alpha 2) (Acute myeloid leukemia 1 protein) (OncogeneAML-1) (Polyomavirus enhancer-binding protein 2 alpha B subunit)(PEBP2-alpha B) (PEA2-alpha B) (SL3-3 enhancer factor 1 alpha Bsubunit) (SL3/AKV core-binding factor alpha B subunit).
nucleus	GO:0005634	C_C	TESTIS	6255	Hs.200250	Q03060	CREM_HUMAN	cAMP-responsive element modulator (Inducible cAMP early repressor)(ICER).
spermatogenesis	GO:0007283	B_P	TESTIS	6255	Hs.200250	Q03060	CREM_HUMAN	cAMP-responsive element modulator (Inducible cAMP early repressor)(ICER).
nucleus	GO:0005634	C_C	TESTIS	8307	Hs.91728	Q06265	EXOS9_HUMAN	Exosome complex exonuclease RRP45 (EC 3.1.13.-) (Exosome component 9)(Polymyositis/scleroderma autoantigen 1) (Autoantigen PM/Scl 1)(Polymyositis/scleroderma autoantigen 75 kDa) (PM/Scl-75) (P75polymyositis-scleroderma overlap syndrome-associated autoantigen).
nucleus	GO:0005634	C_C	TESTIS	8592	Hs.513609	Q08999	RBL2_HUMAN	Retinoblastoma-like protein 2 (RBR-2) (PRB2) (130 kDa retinoblastoma-associated protein) (p130).
nucleus	GO:0005634	C_C	TESTIS	213	Hs.493202	Q10570	CPSF1_HUMAN	Cleavage and polyadenylation specificity factor subunit 1 (Cleavageand polyadenylation specificity factor 160 kDa subunit) (CPSF 160 kDasubunit).
nucleus	GO:0005634	C_C	TESTIS	4216	Hs.413074	Q12986	NFX1_HUMAN	Transcriptional repressor NF-X1 (EC 6.3.2.-) (Nuclear transcriptionfactor X box-binding protein 1).
nucleus	GO:0005634	C_C	TESTIS	4400	Hs.371823	Q13029	PRDM2_HUMAN	PR domain zinc finger protein 2 (PR domain-containing protein 2)(Retinoblastoma protein-interacting zinc finger protein) (Zinc fingerprotein RIZ) (MTE-binding protein) (MTB-ZF) (GATA-3-binding proteinG3B) (Lysine N-methyltransferase 8).
nucleus	GO:0005634	C_C	TESTIS	8414	Hs.631919	Q13107	UBP4_HUMAN	Ubiquitin carboxyl-terminal hydrolase 4 (EC 3.1.2.15) (Ubiquitinthioesterase 4) (Ubiquitin-specific-processing protease 4)(Deubiquitinating enzyme 4) (Ubiquitous nuclear protein homolog).
nucleus	GO:0005634	C_C	TESTIS	7936	Hs.518530	Q13177	PAK2_HUMAN	Serine/threonine-protein kinase PAK 2
nucleus	GO:0005634	C_C	TESTIS	8295	Hs.632460	Q13228	SBP1_HUMAN	Selenium-binding protein 1 (56 kDa selenium-binding protein) (SP56).
nucleus	GO:0005634	C_C	TESTIS	6141	Hs.508234	Q13887	KLF5_HUMAN	Krueppel-like factor 5 (Intestinal-enriched krueppel-like factor)(Colon krueppel-like factor) (Transcription factor BTEB2) (Basictranscription element-binding protein 2) (BTE-binding protein 2) (GC-box-binding protein 2).
nucleus	GO:0005634	C_C	TESTIS	260	Hs.654727	Q14684	RRP1B_HUMAN	Ribosomal RNA processing protein 1 homolog B (RRP1-like protein B).
nucleus	GO:0005634	C_C	TESTIS	1777	Hs.533308	Q14738	2A5D_HUMAN	Serine/threonine-protein phosphatase 2A 56 kDa regulatory subunitdelta isoform (PP2A B subunit B delta isoform) (PP2A B subunit B56 delta isoform) (PP2A B subunit PR61 delta isoform) (PP2A Bsubunit R5 delta isoform).
nucleus	GO:0005634	C_C	TESTIS	4585	Hs.471991	Q14872	MTF1_HUMAN	Metal regulatory transcription factor 1 (Transcription factor MTF-1)(MRE-binding transcription factor).
nucleus	GO:0005634	C_C	TESTIS	6808	Hs.122346	Q15013	MD2BP_HUMAN	MAD2L1-binding protein
nucleus	GO:0005634	C_C	TESTIS	2073	Hs.36587	Q15435	PP1R7_HUMAN	Protein phosphatase 1 regulatory subunit 7 (Protein phosphatase 1regulatory subunit 22).
nucleus	GO:0005634	C_C	TESTIS	5125	Hs.502829	Q15637	SF01_HUMAN	Splicing factor 1 (Zinc finger protein 162) (Transcription factorZFM1) (Zinc finger gene in MEN1 locus) (Mammalian branch point-bindingprotein mBBP) (BBP).
nucleus	GO:0005634	C_C	TESTIS	936	Hs.591269	Q16566	KCC4_HUMAN	Calcium/calmodulin-dependent protein kinase type IV (EC 2.7.11.17)(CaMK IV) (CAM kinase-GR).
nucleus	GO:0005634	C_C	TESTIS	7596	Bt.19548	Q27958	DPOLB_BOVIN	DNA polymerase beta (EC 2.7.7.7) (EC 4.2.99.-).
nucleus	GO:0005634	C_C	TESTIS	2527	Bt.2531	Q2TBX0	ZPR1_BOVIN	Zinc finger protein ZPR1 (Zinc finger protein 259).
nucleus	GO:0005634	C_C	TESTIS	6174	Bt.26835	Q32PE2	MOG1_BOVIN	Ran guanine nucleotide release factor (RanGNRF) (Ran-binding proteinMOG1).
nucleus	GO:0005634	C_C	TESTIS	5013	Bt.4185	Q3B8S0	NH2L1_BOVIN	NHP2-like protein 1 (High mobility group-like nuclear protein 2homolog 1) (U4/U6.U5 tri-snRNP 15.5 kDa protein).
nucleus	GO:0005634	C_C	TESTIS	1706	Rn.216659	Q3KR55	Q3KR55_RAT	Similar to Splicing factor U2AF 35 kDa subunit (U2 auxiliary factor 35kDa subunit) (U2 snRNP auxiliary factor small subunit).
nucleus	GO:0005634	C_C	TESTIS	625	Bt.2894	Q3SX05	ECSIT_BOVIN	Evolutionarily conserved signaling intermediate in Toll pathway mitochondrial precursor.
nucleus	GO:0005634	C_C	TESTIS	1450	Bt.48870	Q3T0E1	EXOS3_BOVIN	Exosome complex exonuclease RRP40 (EC 3.1.13.-) (Ribosomal RNA-processing protein 40) (Exosome component 3).
nucleus	GO:0005634	C_C	TESTIS	112	Bt.43646	Q3T0X7	NSE1_BOVIN	Non-structural maintenance of chromosomes element 1 homolog (Non-SMCelement 1 homolog).
nucleus	GO:0005634	C_C	TESTIS	7654	Bt.56463	Q3T195	Q3T195_BOVIN	LOC539700 protein (Fragment).
nucleus	GO:0005634	C_C	TESTIS	4203	Mm.29965	Q3UEB3	PUF60_MOUSE	Poly(U)-binding-splicing factor PUF60 (60 kDa poly(U)-binding-splicingfactor).
nucleus	GO:0005634	C_C	TESTIS	2652	Bt.49433	Q3ZC10	SMD1_BOVIN	Small nuclear ribonucleoprotein Sm D1 (Sm-D1) (snRNP core protein D1).
nucleus	GO:0005634	C_C	TESTIS	5407	Bt.49471	Q3ZC22	HSBP1_BOVIN	Heat shock factor-binding protein 1.
nucleus	GO:0005634	C_C	TESTIS	7087	Bt.49471	Q3ZC22	HSBP1_BOVIN	Heat shock factor-binding protein 1.
nucleus	GO:0005634	C_C	TESTIS	818	Hs.438824	Q53GL0	PKHO1_HUMAN	Pleckstrin homology domain-containing family O member 1 (Casein kinase2-interacting protein 1) (CK2-interacting protein-1) (CKIP-1) (C-Jun-binding protein) (JBP).
nucleus	GO:0005634	C_C	TESTIS	8056	Bt.4845	Q58DP0	WBS22_BOVIN	Uncharacterized methyltransferase WBSCR22 (EC 2.1.1.-) (Williams-Beuren syndrome chromosomal region 22 protein homolog).
cell division	GO:0051301	B_P	TESTIS	3505	Bt.21444	Q5E9Y0	CDK2_BOVIN	Cell division protein kinase 2 (EC 2.7.11.22).
nucleus	GO:0005634	C_C	TESTIS	3505	Bt.21444	Q5E9Y0	CDK2_BOVIN	Cell division protein kinase 2 (EC 2.7.11.22).
nucleus	GO:0005634	C_C	TESTIS	5436	Mm.340083	Q5SQF8	SP30L_MOUSE	Histone deacetylase complex subunit SAP30L (Sin3A-associated proteinp30-like protein) (Sin3 corepressor complex subunit SAP30L).
nucleus	GO:0005634	C_C	TESTIS	6043	Mm.356653	Q5SV77	GGNB2_MOUSE	Gametogenetin-binding protein 2 (Protein ZNF403) (Dioxin-induciblefactor 3) (DIF-3).
spermatogenesis	GO:0007283	B_P	TESTIS	6043	Mm.356653	Q5SV77	GGNB2_MOUSE	Gametogenetin-binding protein 2 (Protein ZNF403) (Dioxin-induciblefactor 3) (DIF-3).
nucleus	GO:0005634	C_C	TESTIS	2345	Rn.3286	Q5U2Z3	NP1L4_RAT	Nucleosome assembly protein 1-like 4.
nucleus	GO:0005634	C_C	TESTIS	8684	Hs.465144	Q5U5Q3	MEX3C_HUMAN	RNA-binding protein MEX3C (RING finger and KH domain-containingprotein 2) (RING finger protein 194).
nucleus	GO:0005634	C_C	TESTIS	880	Mm.688	Q60739	BAG1_MOUSE	BAG family molecular chaperone regulator 1
nucleus	GO:0005634	C_C	TESTIS	1346	Mm.313076	Q62415	ASPP1_MOUSE	Apoptosis-stimulating of p53 protein 1 (Protein phosphatase 1regulatory subunit 13B).
nucleus	GO:0005634	C_C	TESTIS	7871	Mm.295330	Q6A4J8	UBP7_MOUSE	Ubiquitin carboxyl-terminal hydrolase 7 (EC 3.1.2.15) (Ubiquitinthioesterase 7) (Ubiquitin-specific-processing protease 7)(Deubiquitinating enzyme 7) (Herpesvirus-associated ubiquitin-specificprotease) (mHAUSP).
nucleus	GO:0005634	C_C	TESTIS	2046	Rn.198910	Q6AXU6	HN1_RAT	Hematological and neurological expressed 1 protein.
nucleus	GO:0005634	C_C	TESTIS	2498	Hs.288151	Q6I9Y2	THOC7_HUMAN	THO complex subunit 7 homolog
nucleus	GO:0005634	C_C	TESTIS	2475	Hs.75682	Q6P2E9	EDC4_HUMAN	Enhancer of mRNA-decapping protein 4 (Human enhancer of decappinglarge subunit) (Hedls) (Autoantigen Ge-1) (Autoantigen RCD-8).
nucleus	GO:0005634	C_C	TESTIS	2286	Mm.319684	Q6PCM2	INT6_MOUSE	Integrator complex subunit 6 (Int6) (Protein DDX26) (DBI-1).
nucleus	GO:0005634	C_C	TESTIS	5159	Hs.13323	Q6ZN55	ZN574_HUMAN	Zinc finger protein 574.
nucleus	GO:0005634	C_C	TESTIS	7952	Mm.238034	Q80X66	BTBDA_MOUSE	BTB/POZ domain-containing protein 10
nucleus	GO:0005634	C_C	TESTIS	6397	Mm.130902	Q80X82	SYMPK_MOUSE	Symplekin.
nucleus	GO:0005634	C_C	TESTIS	7017	Hs.377155	Q86UE4	LYRIC_HUMAN	Protein LYRIC (Lysine-rich CEACAM1 co-isolated protein) (3D3/LYRIC)(Metastasis adhesion protein) (Metadherin) (Astrocyte elevated gene-1protein) (AEG-1).
nucleus	GO:0005634	C_C	TESTIS	4227	Mm.7916	Q8K2T8	PAF1_MOUSE	RNA polymerase II-associated factor 1 homolog.
nucleus	GO:0005634	C_C	TESTIS	4327	Mm.156914	Q8K4Z5	SF3A1_MOUSE	Splicing factor 3 subunit 1 (SF3a120).
spermatogenesis	GO:0007283	B_P	TESTIS	8802	Hs.655193	Q8N4L4	SPEM1_HUMAN	Spermatid maturation protein 1.
nucleus	GO:0005634	C_C	TESTIS	163	Hs.468702	Q8N668	COMD1_HUMAN	COMM domain-containing protein 1 (Protein Murr1).
nucleus	GO:0005634	C_C	TESTIS	1303	Hs.510375	Q8NFH3	NUP43_HUMAN	Nucleoporin Nup43 (p42).
spermatogenesis	GO:0007283	B_P	TESTIS	9114	Hs.103147	Q8TB22	SPT20_HUMAN	Spermatogenesis-associated protein 20 precursor (Sperm-specificprotein 411) (Ssp411).
nucleus	GO:0005634	C_C	TESTIS	5200	Hs.397010	Q8TDP1	RNH2C_HUMAN	Ribonuclease H2 subunit C (RNase H2 subunit C) (Ribonuclease HIsubunit C) (Aicardi-Goutieres syndrome 3 protein) (AGS3) (RNase H1small subunit).
nucleus	GO:0005634	C_C	TESTIS	799	Hs.137282	Q8TF50	ZN526_HUMAN	Zinc finger protein 526.
nucleus	GO:0005634	C_C	TESTIS	2476	Mm.29627	Q8VCG3	WDR74_MOUSE	WD repeat-containing protein 74.
nucleus	GO:0005634	C_C	TESTIS	6525	Mm.205045	Q91VN6	DDX41_MOUSE	Probable ATP-dependent RNA helicase DDX41 (EC 3.6.1.-) (DEAD boxprotein 41).
nucleus	GO:0005634	C_C	TESTIS	401	Mm.29743	Q923D4	SF3B5_MOUSE	Splicing factor 3B subunit 5 (SF3b5) (Pre-mRNA-splicing factor SF3b 10kDa subunit).
nucleus	GO:0005634	C_C	TESTIS	407	Mm.29743	Q923D4	SF3B5_MOUSE	Splicing factor 3B subunit 5 (SF3b5) (Pre-mRNA-splicing factor SF3b 10kDa subunit).
nucleus	GO:0005634	C_C	TESTIS	8530	Hs.546299	Q92966	SNPC3_HUMAN	snRNA-activating protein complex subunit 3 (SNAPc subunit 3) (Smallnuclear RNA-activating complex polypeptide 3) (snRNA-activatingprotein complex 50 kDa subunit) (SNAPc 50 kDa subunit) (Proximalsequence element-binding transcription factor subunit beta) (PSE-binding factor subunit beta) (PTF subunit beta).
nucleus	GO:0005634	C_C	TESTIS	3825	Hs.155995	Q96AJ1	CLUA1_HUMAN	Clusterin-associated protein 1.
nucleus	GO:0005634	C_C	TESTIS	6796	Hs.91579	Q96G21	IMP4_HUMAN	U3 small nucleolar ribonucleoprotein protein IMP4 (U3 snoRNP proteinIMP4) (Brix domain-containing protein 4).
nucleus	GO:0005634	C_C	TESTIS	7636	Hs.632272	Q96J02	ITCH_HUMAN	E3 ubiquitin-protein ligase Itchy homolog (EC 6.3.2.-) (Itch)(Atrophin-1-interacting protein 4) (AIP4) (NFE2-associated polypeptide1) (NAPP1).
nucleus	GO:0005634	C_C	TESTIS	4070	Hs.515417	Q96KS0	EGLN2_HUMAN	Egl nine homolog 2 (EC 1.14.11.-) (Hypoxia-inducible factor prolylhydroxylase 1) (HIF-prolyl hydroxylase 1) (HIF-PH1) (HPH-3) (Prolylhydroxylase domain-containing protein 1) (PHD1) (Estrogen-induced tag6).
nucleus	GO:0005634	C_C	TESTIS	339	Hs.515417	Q96KS0	EGLN2_HUMAN	Egl nine homolog 2 (EC 1.14.11.-) (Hypoxia-inducible factor prolylhydroxylase 1) (HIF-prolyl hydroxylase 1) (HIF-PH1) (HPH-3) (Prolylhydroxylase domain-containing protein 1) (PHD1) (Estrogen-induced tag6).
nucleus	GO:0005634	C_C	TESTIS	5028	Hs.59804	Q96T21	SEBP2_HUMAN	SECIS-binding protein 2 (Selenocysteine insertion sequence-bindingprotein 2).
nucleus	GO:0005634	C_C	TESTIS	8609	Hs.591490	Q99496	RING2_HUMAN	E3 ubiquitin-protein ligase RING2 (EC 6.3.2.-) (RING finger protein 2)(RING finger protein 1B) (RING1b) (RING finger protein BAP-1) (DinGprotein) (Huntingtin-interacting protein 2-interacting protein 3)(HIP2-interacting protein 3).
nucleus	GO:0005634	C_C	TESTIS	1998	Hs.584784	Q99567	NUP88_HUMAN	Nuclear pore complex protein Nup88 (Nucleoporin Nup88) (88 kDa nuclearpore complex protein).
cell division	GO:0051301	B_P	TESTIS	5272	Mm.109930	Q99JP4	CDC26_MOUSE	Anaphase-promoting complex subunit CDC26
nucleus	GO:0005634	C_C	TESTIS	5272	Mm.109930	Q99JP4	CDC26_MOUSE	Anaphase-promoting complex subunit CDC26
nucleus	GO:0005634	C_C	TESTIS	3855	Mm.90760	Q99LH1	NOG2_MOUSE	Nucleolar GTP-binding protein 2.
nucleus	GO:0005634	C_C	TESTIS	8062	Hs.476525	Q9BTX1	NDC1_HUMAN	Nucleoporin NDC1 (hNDC1) (Transmembrane protein 48).
cell division	GO:0051301	B_P	TESTIS	1271	Hs.275675	Q9BVA0	KTNB1_HUMAN	Katanin p80 WD40-containing subunit B1 (Katanin p80 subunit B1) (p80katanin).
nucleus	GO:0005634	C_C	TESTIS	4040	Hs.405873	Q9BWG4	SSBP4_HUMAN	Single-stranded DNA-binding protein 4.
spermatogenesis	GO:0007283	B_P	TESTIS	3539	Hs.532711	Q9BXA6	TSSK6_HUMAN	Testis-specific serine/threonine-protein kinase 6 (EC 2.7.11.1) (TSSK-6) (Serine/threonine-protein kinase SSTK) (Small serine/threoninekinase) (Cancer/testis antigen 72) (CT72).
nucleus	GO:0005634	C_C	TESTIS	8734	Mm.271056	Q9CQR5	ZMAT5_MOUSE	Zinc finger matrin-type protein 5
cell division	GO:0051301	B_P	TESTIS	706	Mm.89830	Q9D1C1	UBE2C_MOUSE	Ubiquitin-conjugating enzyme E2 C (EC 6.3.2.19) (Ubiquitin-proteinligase C) (Ubiquitin carrier protein C) (UbcH10).
nucleus	GO:0005634	C_C	TESTIS	3110	Mm.30534	Q9D2E2	TOE1_MOUSE	Target of EGR1 protein 1
nucleus	GO:0005634	C_C	TESTIS	3033	Mm.275446	Q9D6N5	NC2A_MOUSE	Dr1-associated corepressor
nucleus	GO:0005634	C_C	TESTIS	3492	Mm.29906	Q9D903	EBP2_MOUSE	Probable rRNA-processing protein EBP2.
nucleus	GO:0005634	C_C	TESTIS	7605	Mm.227605	Q9DC22	IQWD1_MOUSE	Nuclear receptor interaction protein (NRIP) (IQ motif and WD repeat-containing protein 1).
nucleus	GO:0005634	C_C	TESTIS	8172	Hs.396740	Q9GZU8	NIP30_HUMAN	NEFA-interacting nuclear protein NIP30.
nucleus	GO:0005634	C_C	TESTIS	7494	Hs.519337	Q9H0E9	BRD8_HUMAN	Bromodomain-containing protein 8 (p120) (Skeletal muscle abundantprotein 2) (Skeletal muscle abundant protein) (Thyroid hormonereceptor coactivating protein 120kDa) (TrCP120).
nucleus	GO:0005634	C_C	TESTIS	4729	Hs.524425	Q9H175	CSRN2_HUMAN	Cysteine/serine-rich nuclear protein 2 (CSRNP-2) (TGF-beta-inducedapoptosis protein 12) (TAIP-12) (Protein FAM130A1).
nucleus	GO:0005634	C_C	TESTIS	5233	Hs.524425	Q9H175	CSRN2_HUMAN	Cysteine/serine-rich nuclear protein 2 (CSRNP-2) (TGF-beta-inducedapoptosis protein 12) (TAIP-12) (Protein FAM130A1).
nucleus	GO:0005634	C_C	TESTIS	7496	Hs.531752	Q9H6Z4	RANB3_HUMAN	Ran-binding protein 3
nucleus	GO:0005634	C_C	TESTIS	8844	Hs.481202	Q9H9Y2	RPF1_HUMAN	Ribosome production factor 1
spermatogenesis	GO:0007283	B_P	TESTIS	4073	Bt.2712	Q9N2I2	IPSP_BOVIN	Plasma serine protease inhibitor precursor (Serpin A5) (Protein Cinhibitor) (PCI).
nucleus	GO:0005634	C_C	TESTIS	7703	Hs.524094	Q9NP64	NO40_HUMAN	Nucleolar protein of 40 kDa (pNO40) (Zinc finger CCHC domain-containing protein 17) (Putative S1 RNA-binding domain protein) (PS1Dprotein) (Pnn-interacting nucleolar protein).
nucleus	GO:0005634	C_C	TESTIS	7827	Hs.238756	Q9NP98	MYOZ1_HUMAN	Myozenin-1 (Calsarcin-2) (Filamin- actinin- and telethonin-bindingprotein) (Protein FATZ).
nucleus	GO:0005634	C_C	TESTIS	3986	Hs.135471	Q9NPE2	NGRN_HUMAN	Neugrin (Neurite outgrowth-associated protein) (Mesenchymal stem cellprotein DSC92) (Spinal cord-derived protein FI58G).
nucleus	GO:0005634	C_C	TESTIS	4602	Hs.62180	Q9NQW6	ANLN_HUMAN	Actin-binding protein anillin.
nucleus	GO:0005634	C_C	TESTIS	3139	Hs.301431	Q9NQZ8	ZNF71_HUMAN	Endothelial zinc finger protein induced by tumor necrosis factor alpha(Zinc finger protein 71).
nucleus	GO:0005634	C_C	TESTIS	2312	Hs.702282	Q9NR21	PAR11_HUMAN	Poly [ADP-ribose] polymerase 11 (EC 2.4.2.30) (PARP-11).
nucleus	GO:0005634	C_C	TESTIS	3973	Hs.500788	Q9NWT6	HIF1N_HUMAN	Hypoxia-inducible factor 1 alpha inhibitor (EC 1.14.11.16) (Hypoxia-inducible factor asparagine hydroxylase) (Factor inhibiting HIF-1)(FIH-1).
nucleus	GO:0005634	C_C	TESTIS	6045	Hs.11916	Q9NXR7	BRE_HUMAN	Protein BRE (Brain and reproductive organ-expressed protein)(BRCA1/BRCA2-containing complex subunit 45).
nucleus	GO:0005634	C_C	TESTIS	1305	Hs.57813	Q9P1U0	RPA12_HUMAN	DNA-directed RNA polymerase I subunit RPA12 (Zinc ribbon domain-containing protein 1).
nucleus	GO:0005634	C_C	TESTIS	1816	Mm.30210	Q9QUM9	PSA6_MOUSE	Proteasome subunit alpha type-6 (EC 3.4.25.1) (Proteasome iota chain)(Macropain iota chain) (Multicatalytic endopeptidase complex iotachain).
nucleus	GO:0005634	C_C	TESTIS	5336	Mm.25709	Q9QXV3	ING1_MOUSE	Inhibitor of growth protein 1.
nucleus	GO:0005634	C_C	TESTIS	6976	Hs.336916	Q9UER7	DAXX_HUMAN	Death domain-associated protein 6 (Daxx) (hDaxx) (Fas death domain-associated protein) (ETS1-associated protein 1) (EAP1).
nucleus	GO:0005634	C_C	TESTIS	5261	Hs.9589	Q9UMX0	UBQL1_HUMAN	Ubiquilin-1 (Protein linking IAP with cytoskeleton 1) (PLIC-1) (hPLIC-1).
nucleus	GO:0005634	C_C	TESTIS	2676	Hs.508284	Q9UKT7	FBXL3_HUMAN	F-box/LRR-repeat protein 3 (F-box and leucine-rich repeat protein 3A)(F-box/LRR-repeat protein 3A).
nucleus	GO:0005634	C_C	TESTIS	7544	Hs.475103	Q9UKX7	NUP50_HUMAN	Nucleoporin 50 kDa (Nuclear pore-associated protein 60 kDa-like).
nucleus	GO:0005634	C_C	TESTIS	8963	Hs.212395	Q9ULV3	CIZ1_HUMAN	Cip1-interacting zinc finger protein (CDKN1A-interacting zinc fingerprotein 1) (Nuclear protein NP94) (Zinc finger protein 356).
nucleus	GO:0005634	C_C	TESTIS	1537	Hs.655824	Q9UMS5	PHTF1_HUMAN	Putative homeodomain transcription factor 1.
nucleus	GO:0005634	C_C	TESTIS	2244	Hs.9589	Q9UMX0	UBQL1_HUMAN	Ubiquilin-1 (Protein linking IAP with cytoskeleton 1) (PLIC-1) (hPLIC-1).
nucleus	GO:0005634	C_C	TESTIS	3145	Hs.6076	Q9UNS2	CSN3_HUMAN	COP9 signalosome complex subunit 3 (Signalosome subunit 3) (SGN3)(JAB1-containing signalosome subunit 3).
nucleus	GO:0005634	C_C	TESTIS	4806	Hs.6076	Q9UNS2	CSN3_HUMAN	COP9 signalosome complex subunit 3 (Signalosome subunit 3) (SGN3)(JAB1-containing signalosome subunit 3).
nucleus	GO:0005634	C_C	TESTIS	4411	Mm.4370	Q9WV03	FA50A_MOUSE	Protein FAM50A (Protein XAP-5).
nucleus	GO:0005634	C_C	TESTIS	8886	Hs.180141	Q9Y281	COF2_HUMAN	Cofilin-2 (Cofilin muscle isoform).
nucleus	GO:0005634	C_C	TESTIS	3934	Hs.463375	Q9Y2D9	ZN652_HUMAN	Zinc finger protein 652.
nucleus	GO:0005634	C_C	TESTIS	396	Hs.509264	Q9Y2U9	KLDC2_HUMAN	Kelch domain-containing protein 2 (Hepatocellular carcinoma-associatedantigen 33) (Host cell factor homolog LCP) (Host cell factor-likeprotein 1) (HCLP-1).
nucleus	GO:0005634	C_C	TESTIS	8236	Hs.655138	Q9Y2W2	WBP11_HUMAN	WW domain-binding protein 11 (WBP-11) (SH3 domain-binding proteinSNP70) (Npw38-binding protein) (NpwBP).
nucleus	GO:0005634	C_C	TESTIS	8836	Hs.696283	Q9Y3C1	U384_HUMAN	UPF0384 protein CGI-117 (HBV pre-S2 trans-regulated protein 3).
nucleus	GO:0005634	C_C	TESTIS	5007	Hs.567493	Q9Y3C7	MED31_HUMAN	Mediator of RNA polymerase II transcription subunit 31 (Mediatorcomplex subunit 31) (Mediator complex subunit SOH1) (hSOH1).
nucleus	GO:0005634	C_C	TESTIS	828	Hs.525796	Q9Y448	T4AF1_HUMAN	Putative TRAF4-associated factor 1.
nucleus	GO:0005634	C_C	TESTIS	9069	Hs.310893	Q9Y534	CSDC2_HUMAN	Cold shock domain-containing protein C2 (RNA-binding protein PIPPin).
nucleus	GO:0005634	C_C	TESTIS	7782	Hs.193613	Q9Y5L0	TNPO3_HUMAN	Transportin-3 (Transportin-SR) (TRN-SR) (Importin-12).
nucleus	GO:0005634	C_C	TESTIS	8216	Mm.30234	Q9Z1M8	RED_MOUSE	Protein Red (Protein RER) (IK factor) (Cytokine IK).
nucleus	GO:0005634	C_C	TESTIS	2565	Mm.30234	Q9Z1M8	RED_MOUSE	Protein Red (Protein RER) (IK factor) (Cytokine IK).
receptor activity	GO:0004872	M_F	CAPUT	8367	Hs.90061	O00264	PGRC1_HUMAN	Membrane-associated progesterone receptor component 1 (mPR).
receptor activity	GO:0004872	M_F	CAPUT	6674	Hs.471783	O60894	RAMP1_HUMAN	Receptor activity-modifying protein 1 precursor (Calcitonin-receptor-like receptor activity-modifying protein 1) (CRLR activity-modifyingprotein 1).
receptor activity	GO:0004872	M_F	CAPUT	7589	Hs.471783	O60894	RAMP1_HUMAN	Receptor activity-modifying protein 1 precursor (Calcitonin-receptor-like receptor activity-modifying protein 1) (CRLR activity-modifyingprotein 1).
receptor activity	GO:0004872	M_F	CAPUT	6121	Hs.165950	P22455	FGFR4_HUMAN	Fibroblast growth factor receptor 4
receptor activity	GO:0004872	M_F	CAPUT	3949	Hs.470316	Q04771	ACVR1_HUMAN	Activin receptor type-1 precursor (EC 2.7.11.30) (Activin receptortype I) (ACTR-I) (Serine/threonine-protein kinase receptor R1) (SKR1)(Activin receptor-like kinase 2) (ALK-2) (TGF-B superfamily receptortype I) (TSR-I).
receptor activity	GO:0004872	M_F	CAPUT	4825	Rn.205840	Q07969	CD36_RAT	Platelet glycoprotein 4 (Platelet glycoprotein IV) (GPIV) (GPIIIB)(CD36 antigen) (PAS IV) (PAS-4) (Fatty acid transport protein) (Fattyacid translocase) (Adipocyte membrane protein).
receptor activity	GO:0004872	M_F	CAPUT	462	Cfa.3800	Q28284	CD44_CANFA	CD44 antigen precursor (Phagocytic glycoprotein I) (PGP-1) (HUTCH-I)(Extracellular matrix receptor-III) (ECMR-III) (GP90 lymphocytehoming/adhesion receptor) (Hermes antigen) (Hyaluronate receptor)(Fragment).
receptor activity	GO:0004872	M_F	CAPUT	6852	Ssc.11791	Q8SQC1	SCRB1_PIG	Scavenger receptor class B member 1 (SRB1) (SR-BI) (High densitylipoprotein receptor SR-BI).
receptor activity	GO:0004872	M_F	CAPUT	367	Mm.199964	Q99LJ8	NGBR_MOUSE	Nogo-B receptor precursor (NgBR) (Nuclear undecaprenyl pyrophosphatesynthase 1 homolog).
receptor activity	GO:0004872	M_F	CAPUT	3476	Mm.150813	Q9EQD0	FZD5_MOUSE
receptor activity	GO:0004872	M_F	CAPUT	7444	Hs.148685	Q9NZH0	GPC5B_HUMAN	G-protein coupled receptor family C group 5 member B precursor(Retinoic acid-induced gene 2 protein) (RAIG-2) (A-69G12.1).
calcium ion binding	GO:0005509	M_F	VE_CAUDA	7804	Bt.40413	A2VE41	A2VE41_BOVIN	Similar to EGF-containing fibulin-like extracellular matrix protein 1.
cell adhesion	GO:0007155	B_P	VE_CAUDA	6747	Hs.513530	O43294	TGFI1_HUMAN	Transforming growth factor beta-1-induced transcript 1 protein
calcium ion binding	GO:0005509	M_F	VE_CAUDA	276	Hs.270291	O43707	ACTN4_HUMAN	Alpha-actinin-4 (Non-muscle alpha-actinin 4) (F-actin cross-linkingprotein).
extracellular region	GO:0005576	C_C	VE_CAUDA	6495	Hs.25022	O60383	GDF9_HUMAN	Growth/differentiation factor 9
extracellular space	GO:0005615	C_C	VE_CAUDA	6495	Hs.25022	O60383	GDF9_HUMAN	Growth/differentiation factor 9
cell adhesion	GO:0007155	B_P	VE_CAUDA	804	Hs.513660	O75309	CAD16_HUMAN	Cadherin-16 precursor (Kidney-specific cadherin) (Ksp-cadherin).
calcium ion binding	GO:0005509	M_F	VE_CAUDA	804	Hs.513660	O75309	CAD16_HUMAN	Cadherin-16 precursor (Kidney-specific cadherin) (Ksp-cadherin).
extracellular region	GO:0005576	C_C	VE_CAUDA	1442	Hs.155597	P00746	CFAD_HUMAN	Complement factor D
platelet alpha granule lumen	GO:0031093	C_C	VE_CAUDA	1442	Hs.155597	P00746	CFAD_HUMAN	Complement factor D
extracellular region	GO:0005576	C_C	VE_CAUDA	4934	Bt.5269	P01888	B2MG_BOVIN	Beta-2-microglobulin
MHC class I protein complex	GO:0042612	C_C	VE_CAUDA	4934	Bt.5269	P01888	B2MG_BOVIN	Beta-2-microglobulin
antigen processing and presentation of peptide antigen via MHC class I	GO:0002474	B_P	VE_CAUDA	4934	Bt.5269	P01888	B2MG_BOVIN	Beta-2-microglobulin
extracellular region	GO:0005576	C_C	VE_CAUDA	8707	Bt.5269	P01888	B2MG_BOVIN	Beta-2-microglobulin
antigen processing and presentation of peptide antigen via MHC class I	GO:0002474	B_P	VE_CAUDA	8707	Bt.5269	P01888	B2MG_BOVIN	Beta-2-microglobulin
MHC class I protein complex	GO:0042612	C_C	VE_CAUDA	8707	Bt.5269	P01888	B2MG_BOVIN	Beta-2-microglobulin
antigen processing and presentation of peptide antigen via MHC class I	GO:0002474	B_P	VE_CAUDA	3716	Bt.5269	P01888	B2MG_BOVIN	Beta-2-microglobulin
MHC class I protein complex	GO:0042612	C_C	VE_CAUDA	3716	Bt.5269	P01888	B2MG_BOVIN	Beta-2-microglobulin
extracellular region	GO:0005576	C_C	VE_CAUDA	3716	Bt.5269	P01888	B2MG_BOVIN	Beta-2-microglobulin
extracellular region	GO:0005576	C_C	VE_CAUDA	4560	Hs.17441	P02462	CO4A1_HUMAN	Collagen alpha-1(IV) chain precursor (Arresten).
collagen	GO:0005581	C_C	VE_CAUDA	4560	Hs.17441	P02462	CO4A1_HUMAN	Collagen alpha-1(IV) chain precursor (Arresten).
extracellular matrix structural constituent	GO:0005201	M_F	VE_CAUDA	4560	Hs.17441	P02462	CO4A1_HUMAN	Collagen alpha-1(IV) chain precursor (Arresten).
basement membrane	GO:0005604	C_C	VE_CAUDA	4560	Hs.17441	P02462	CO4A1_HUMAN	Collagen alpha-1(IV) chain precursor (Arresten).
phosphate transport	GO:0006817	B_P	VE_CAUDA	4560	Hs.17441	P02462	CO4A1_HUMAN	Collagen alpha-1(IV) chain precursor (Arresten).
phosphate transport	GO:0006817	B_P	VE_CAUDA	7696	Bt.53485	P02465	CO1A2_BOVIN	Collagen alpha-2(I) chain precursor (Alpha-2 type I collagen).
extracellular region	GO:0005576	C_C	VE_CAUDA	7696	Bt.53485	P02465	CO1A2_BOVIN	Collagen alpha-2(I) chain precursor (Alpha-2 type I collagen).
extracellular matrix structural constituent	GO:0005201	M_F	VE_CAUDA	7696	Bt.53485	P02465	CO1A2_BOVIN	Collagen alpha-2(I) chain precursor (Alpha-2 type I collagen).
collagen	GO:0005581	C_C	VE_CAUDA	7696	Bt.53485	P02465	CO1A2_BOVIN	Collagen alpha-2(I) chain precursor (Alpha-2 type I collagen).
calcium ion binding	GO:0005509	M_F	VE_CAUDA	4967	Hs.182421	P02585	TNNC2_HUMAN	Troponin C skeletal muscle.
cell adhesion	GO:0007155	B_P	VE_CAUDA	4986	Hs.203717	P02751	FINC_HUMAN	Fibronectin precursor (FN) (Cold-insoluble globulin) (CIG) [Contains:Ugl-Y1 Ugl-Y2 Ugl-Y3].
transmembrane receptor protein tyrosine kinase signaling pathway	GO:0007169	B_P	VE_CAUDA	4986	Hs.203717	P02751	FINC_HUMAN	Fibronectin precursor (FN) (Cold-insoluble globulin) (CIG) [Contains:Ugl-Y1 Ugl-Y2 Ugl-Y3].
extracellular matrix structural constituent	GO:0005201	M_F	VE_CAUDA	4986	Hs.203717	P02751	FINC_HUMAN	Fibronectin precursor (FN) (Cold-insoluble globulin) (CIG) [Contains:Ugl-Y1 Ugl-Y2 Ugl-Y3].
extracellular region	GO:0005576	C_C	VE_CAUDA	4986	Hs.203717	P02751	FINC_HUMAN	Fibronectin precursor (FN) (Cold-insoluble globulin) (CIG) [Contains:Ugl-Y1 Ugl-Y2 Ugl-Y3].
platelet alpha granule lumen	GO:0031093	C_C	VE_CAUDA	4986	Hs.203717	P02751	FINC_HUMAN	Fibronectin precursor (FN) (Cold-insoluble globulin) (CIG) [Contains:Ugl-Y1 Ugl-Y2 Ugl-Y3].
proteinaceous extracellular matrix	GO:0005578	C_C	VE_CAUDA	4986	Hs.203717	P02751	FINC_HUMAN	Fibronectin precursor (FN) (Cold-insoluble globulin) (CIG) [Contains:Ugl-Y1 Ugl-Y2 Ugl-Y3].
extracellular region	GO:0005576	C_C	VE_CAUDA	447	Hs.517070	P03973	SLPI_HUMAN	Antileukoproteinase
calcium ion binding	GO:0005509	M_F	VE_CAUDA	9184	Ssc.54048	P04574	CPNS1_PIG	Calpain small subunit 1 (CSS1) (Calcium-dependent protease smallsubunit 1) (Calcium-dependent protease small subunit) (CDPS) (Calpainregulatory subunit) (Calcium-activated neutral proteinase smallsubunit) (CANP small subunit).
calcium ion binding	GO:0005509	M_F	VE_CAUDA	3480	Ssc.54048	P04574	CPNS1_PIG	Calpain small subunit 1 (CSS1) (Calcium-dependent protease smallsubunit 1) (Calcium-dependent protease small subunit) (CDPS) (Calpainregulatory subunit) (Calcium-activated neutral proteinase smallsubunit) (CANP small subunit).
extracellular region	GO:0005576	C_C	VE_CAUDA	4029	Hs.384598	P05155	IC1_HUMAN	Plasma protease C1 inhibitor precursor (C1 Inh) (C1Inh) (C1 esteraseinhibitor) (C1-inhibiting factor).
platelet alpha granule lumen	GO:0031093	C_C	VE_CAUDA	4029	Hs.384598	P05155	IC1_HUMAN	Plasma protease C1 inhibitor precursor (C1 Inh) (C1Inh) (C1 esteraseinhibitor) (C1-inhibiting factor).
extracellular region	GO:0005576	C_C	VE_CAUDA	5215	Hs.164226	P07996	TSP1_HUMAN	Thrombospondin-1 precursor.
calcium ion binding	GO:0005509	M_F	VE_CAUDA	5215	Hs.164226	P07996	TSP1_HUMAN	Thrombospondin-1 precursor.
platelet alpha granule lumen	GO:0031093	C_C	VE_CAUDA	5215	Hs.164226	P07996	TSP1_HUMAN	Thrombospondin-1 precursor.
cell adhesion	GO:0007155	B_P	VE_CAUDA	5215	Hs.164226	P07996	TSP1_HUMAN	Thrombospondin-1 precursor.
collagen	GO:0005581	C_C	VE_CAUDA	6233	Hs.489142	P08123	CO1A2_HUMAN	Collagen alpha-2(I) chain precursor (Alpha-2 type I collagen).
extracellular region	GO:0005576	C_C	VE_CAUDA	6233	Hs.489142	P08123	CO1A2_HUMAN	Collagen alpha-2(I) chain precursor (Alpha-2 type I collagen).
phosphate transport	GO:0006817	B_P	VE_CAUDA	6233	Hs.489142	P08123	CO1A2_HUMAN	Collagen alpha-2(I) chain precursor (Alpha-2 type I collagen).
extracellular matrix structural constituent	GO:0005201	M_F	VE_CAUDA	6233	Hs.489142	P08123	CO1A2_HUMAN	Collagen alpha-2(I) chain precursor (Alpha-2 type I collagen).
transmembrane receptor protein tyrosine kinase signaling pathway	GO:0007169	B_P	VE_CAUDA	6233	Hs.489142	P08123	CO1A2_HUMAN	Collagen alpha-2(I) chain precursor (Alpha-2 type I collagen).
calcium ion binding	GO:0005509	M_F	VE_CAUDA	3364	Hs.412117	P08133	ANXA6_HUMAN	Annexin A6 (Annexin-6) (Annexin VI) (Lipocortin VI) (P68) (P70)(Protein III) (Chromobindin-20) (67 kDa calelectrin) (Calphobindin-II)(CPB-II).
calcium ion binding	GO:0005509	M_F	VE_CAUDA	2079	Mm.1	P08207	S10AA_MOUSE	Protein S100-A10 (S100 calcium-binding protein A10) (Calpactin-1 lightchain) (Calpactin I light chain) (p10 protein) (p11) (Cellular ligandof annexin II).
calcium ion binding	GO:0005509	M_F	VE_CAUDA	2154	Hs.111779	P09486	SPRC_HUMAN	SPARC precursor (Secreted protein acidic and rich in cysteine)(Osteonectin) (ON) (Basement-membrane protein 40) (BM-40).
platelet alpha granule lumen	GO:0031093	C_C	VE_CAUDA	2154	Hs.111779	P09486	SPRC_HUMAN	SPARC precursor (Secreted protein acidic and rich in cysteine)(Osteonectin) (ON) (Basement-membrane protein 40) (BM-40).
basement membrane	GO:0005604	C_C	VE_CAUDA	2154	Hs.111779	P09486	SPRC_HUMAN	SPARC precursor (Secreted protein acidic and rich in cysteine)(Osteonectin) (ON) (Basement-membrane protein 40) (BM-40).
transmembrane receptor protein tyrosine kinase signaling pathway	GO:0007169	B_P	VE_CAUDA	2154	Hs.111779	P09486	SPRC_HUMAN	SPARC precursor (Secreted protein acidic and rich in cysteine)(Osteonectin) (ON) (Basement-membrane protein 40) (BM-40).
extracellular region	GO:0005576	C_C	VE_CAUDA	2154	Hs.111779	P09486	SPRC_HUMAN	SPARC precursor (Secreted protein acidic and rich in cysteine)(Osteonectin) (ON) (Basement-membrane protein 40) (BM-40).
extracellular space	GO:0005615	C_C	VE_CAUDA	4797	Mm.3862	P09535	IGF2_MOUSE	Insulin-like growth factor II
extracellular region	GO:0005576	C_C	VE_CAUDA	4797	Mm.3862	P09535	IGF2_MOUSE	Insulin-like growth factor II
extracellular region	GO:0005576	C_C	VE_CAUDA	8593	Hs.534847	P0C0L4	CO4A_HUMAN	Complement C4-A precursor (Acidic complement C4) (C3 and PZP-likealpha-2-macroglobulin domain-containing protein 2) [Contains:Complement C4 beta chain Complement C4-A alpha chain C4aanaphylatoxin C4b-A C4d-A Complement C4 gamma chain].
extracellular region	GO:0005576	C_C	VE_CAUDA	7604	Hs.534847	P0C0L4	CO4A_HUMAN	Complement C4-A precursor (Acidic complement C4) (C3 and PZP-likealpha-2-macroglobulin domain-containing protein 2) [Contains:Complement C4 beta chain Complement C4-A alpha chain C4aanaphylatoxin C4b-A C4d-A Complement C4 gamma chain].
steroid hormone receptor activity	GO:0003707	M_F	VE_CAUDA	713	Hs.466148	P10588	NR2F6_HUMAN	Nuclear receptor subfamily 2 group F member 6 (Orphan nuclear receptorEAR-2) (V-erbA-related protein EAR-2).
steroid hormone receptor activity	GO:0003707	M_F	VE_CAUDA	8651	Hs.519445	P10589	COT1_HUMAN	COUP transcription factor 1 (COUP-TF I) (COUP-TF1) (Nuclear receptorsubfamily 2 group F member 1) (V-ERBA-related protein EAR-3).
cell adhesion	GO:0007155	B_P	VE_CAUDA	3220	Hs.233240	P12111	CO6A3_HUMAN	Collagen alpha-3(VI) chain precursor.
proteinaceous extracellular matrix	GO:0005578	C_C	VE_CAUDA	3220	Hs.233240	P12111	CO6A3_HUMAN	Collagen alpha-3(VI) chain precursor.
extracellular region	GO:0005576	C_C	VE_CAUDA	3220	Hs.233240	P12111	CO6A3_HUMAN	Collagen alpha-3(VI) chain precursor.
phosphate transport	GO:0006817	B_P	VE_CAUDA	3220	Hs.233240	P12111	CO6A3_HUMAN	Collagen alpha-3(VI) chain precursor.
muscle development	GO:0007517	B_P	VE_CAUDA	3220	Hs.233240	P12111	CO6A3_HUMAN	Collagen alpha-3(VI) chain precursor.
muscle development	GO:0007517	B_P	VE_CAUDA	4767	Hs.463300	P12829	MYL4_HUMAN	Myosin light chain 4 (Myosin light chain 1 embryonic muscle/atrialisoform) (Myosin light chain alkali GT-1 isoform).
calcium ion binding	GO:0005509	M_F	VE_CAUDA	4767	Hs.463300	P12829	MYL4_HUMAN	Myosin light chain 4 (Myosin light chain 1 embryonic muscle/atrialisoform) (Myosin light chain alkali GT-1 isoform).
muscle development	GO:0007517	B_P	VE_CAUDA	3259	Hs.463300	P12829	MYL4_HUMAN	Myosin light chain 4 (Myosin light chain 1 embryonic muscle/atrialisoform) (Myosin light chain alkali GT-1 isoform).
calcium ion binding	GO:0005509	M_F	VE_CAUDA	3259	Hs.463300	P12829	MYL4_HUMAN	Myosin light chain 4 (Myosin light chain 1 embryonic muscle/atrialisoform) (Myosin light chain alkali GT-1 isoform).
calcium ion binding	GO:0005509	M_F	VE_CAUDA	404	Hs.463300	P12829	MYL4_HUMAN	Myosin light chain 4 (Myosin light chain 1 embryonic muscle/atrialisoform) (Myosin light chain alkali GT-1 isoform).
muscle development	GO:0007517	B_P	VE_CAUDA	404	Hs.463300	P12829	MYL4_HUMAN	Myosin light chain 4 (Myosin light chain 1 embryonic muscle/atrialisoform) (Myosin light chain alkali GT-1 isoform).
calcium ion binding	GO:0005509	M_F	VE_CAUDA	2505	Hs.463300	P12829	MYL4_HUMAN	Myosin light chain 4 (Myosin light chain 1 embryonic muscle/atrialisoform) (Myosin light chain alkali GT-1 isoform).
muscle development	GO:0007517	B_P	VE_CAUDA	2505	Hs.463300	P12829	MYL4_HUMAN	Myosin light chain 4 (Myosin light chain 1 embryonic muscle/atrialisoform) (Myosin light chain alkali GT-1 isoform).
extracellular region	GO:0005576	C_C	VE_CAUDA	2519	Hs.695930	P13611	CSPG2_HUMAN	Versican core protein precursor (Large fibroblast proteoglycan)(Chondroitin sulfate proteoglycan core protein 2) (PG-M) (Glialhyaluronate-binding protein) (GHAP).
proteinaceous extracellular matrix	GO:0005578	C_C	VE_CAUDA	2519	Hs.695930	P13611	CSPG2_HUMAN	Versican core protein precursor (Large fibroblast proteoglycan)(Chondroitin sulfate proteoglycan core protein 2) (PG-M) (Glialhyaluronate-binding protein) (GHAP).
calcium ion binding	GO:0005509	M_F	VE_CAUDA	2519	Hs.695930	P13611	CSPG2_HUMAN	Versican core protein precursor (Large fibroblast proteoglycan)(Chondroitin sulfate proteoglycan core protein 2) (PG-M) (Glialhyaluronate-binding protein) (GHAP).
cell adhesion	GO:0007155	B_P	VE_CAUDA	2519	Hs.695930	P13611	CSPG2_HUMAN	Versican core protein precursor (Large fibroblast proteoglycan)(Chondroitin sulfate proteoglycan core protein 2) (PG-M) (Glialhyaluronate-binding protein) (GHAP).
antigen processing and presentation of peptide antigen via MHC class I	GO:0002474	B_P	VE_CAUDA	7891	Hs.650174	P13747	HLAE_HUMAN	HLA class I histocompatibility antigen, alpha chain E
MHC class I protein complex	GO:0042612	C_C	VE_CAUDA	7891	Hs.650174	P13747	HLAE_HUMAN	HLA class I histocompatibility antigen, alpha chain E
antigen processing and presentation	GO:0019882	B_P	VE_CAUDA	7891	Hs.650174	P13747	HLAE_HUMAN	HLA class I histocompatibility antigen, alpha chain E
MHC class I protein complex	GO:0042612	C_C	VE_CAUDA	8456	Rn.196348	P16391	HA12_RAT	RT1 class I histocompatibility antigen, AA alpha chain
antigen processing and presentation	GO:0019882	B_P	VE_CAUDA	8456	Rn.196348	P16391	HA12_RAT	RT1 class I histocompatibility antigen, AA alpha chain
antigen processing and presentation of peptide antigen via MHC class I	GO:0002474	B_P	VE_CAUDA	8456	Rn.196348	P16391	HA12_RAT	RT1 class I histocompatibility antigen, AA alpha chain
basement membrane	GO:0005604	C_C	VE_CAUDA	5280	Rn.98989	P16975	SPRC_RAT	SPARC precursor (Secreted protein acidic and rich in cysteine)(Osteonectin) (ON) (Basement-membrane protein 40) (BM-40).
calcium ion binding	GO:0005509	M_F	VE_CAUDA	5280	Rn.98989	P16975	SPRC_RAT	SPARC precursor (Secreted protein acidic and rich in cysteine)(Osteonectin) (ON) (Basement-membrane protein 40) (BM-40).
extracellular region	GO:0005576	C_C	VE_CAUDA	5280	Rn.98989	P16975	SPRC_RAT	SPARC precursor (Secreted protein acidic and rich in cysteine)(Osteonectin) (ON) (Basement-membrane protein 40) (BM-40).
extracellular space	GO:0005615	C_C	VE_CAUDA	6386	Hs.438102	P18065	IBP2_HUMAN	Insulin-like growth factor-binding protein 2 precursor (IGF-bindingprotein 2) (IGFBP-2) (IBP-2).
extracellular region	GO:0005576	C_C	VE_CAUDA	6386	Hs.438102	P18065	IBP2_HUMAN	Insulin-like growth factor-binding protein 2 precursor (IGF-bindingprotein 2) (IGFBP-2) (IBP-2).
extracellular space	GO:0005615	C_C	VE_CAUDA	3465	Hs.438102	P18065	IBP2_HUMAN	Insulin-like growth factor-binding protein 2 precursor (IGF-bindingprotein 2) (IGFBP-2) (IBP-2).
extracellular region	GO:0005576	C_C	VE_CAUDA	3465	Hs.438102	P18065	IBP2_HUMAN	Insulin-like growth factor-binding protein 2 precursor (IGF-bindingprotein 2) (IGFBP-2) (IBP-2).
extracellular region	GO:0005576	C_C	VE_CAUDA	1938	Mm.243085	P19788	MGP_MOUSE	Matrix Gla protein
extracellular space	GO:0005615	C_C	VE_CAUDA	1938	Mm.243085	P19788	MGP_MOUSE	Matrix Gla protein
calcium ion binding	GO:0005509	M_F	VE_CAUDA	1938	Mm.243085	P19788	MGP_MOUSE	Matrix Gla protein
extracellular region	GO:0005576	C_C	VE_CAUDA	6338	Ssc.43118	P20112	SPRC_PIG	SPARC precursor (Secreted protein acidic and rich in cysteine)(Osteonectin) (ON) (Basement-membrane protein 40) (BM-40).
basement membrane	GO:0005604	C_C	VE_CAUDA	6338	Ssc.43118	P20112	SPRC_PIG	SPARC precursor (Secreted protein acidic and rich in cysteine)(Osteonectin) (ON) (Basement-membrane protein 40) (BM-40).
calcium ion binding	GO:0005509	M_F	VE_CAUDA	6338	Ssc.43118	P20112	SPRC_PIG	SPARC precursor (Secreted protein acidic and rich in cysteine)(Osteonectin) (ON) (Basement-membrane protein 40) (BM-40).
proteinaceous extracellular matrix	GO:0005578	C_C	VE_CAUDA	6338	Ssc.43118	P20112	SPRC_PIG	SPARC precursor (Secreted protein acidic and rich in cysteine)(Osteonectin) (ON) (Basement-membrane protein 40) (BM-40).
extracellular region	GO:0005576	C_C	VE_CAUDA	8022	Hs.386793	P22352	GPX3_HUMAN	Glutathione peroxidase 3 precursor (EC 1.11.1.9) (GSHPx-3) (GPx-3)(Extracellular glutathione peroxidase) (Plasma glutathione peroxidase)(GSHPx-P) (GPx-P).
extracellular space	GO:0005615	C_C	VE_CAUDA	8022	Hs.386793	P22352	GPX3_HUMAN	Glutathione peroxidase 3 precursor (EC 1.11.1.9) (GSHPx-3) (GPx-3)(Extracellular glutathione peroxidase) (Plasma glutathione peroxidase)(GSHPx-P) (GPx-P).
cell adhesion	GO:0007155	B_P	VE_CAUDA	6791	Mm.208601	P26039	TLN1_MOUSE	Talin-1.
cell adhesion	GO:0007155	B_P	VE_CAUDA	7895	Ssc.11071	P26234	VINC_PIG	Vinculin (Metavinculin).
extracellular region	GO:0005576	C_C	VE_CAUDA	8319	Mm.56769	P28654	PGS2_MOUSE	Decorin precursor (Bone proteoglycan II) (PG-S2) (PG40).
proteinaceous extracellular matrix	GO:0005578	C_C	VE_CAUDA	8319	Mm.56769	P28654	PGS2_MOUSE	Decorin precursor (Bone proteoglycan II) (PG-S2) (PG40).
proteinaceous extracellular matrix	GO:0005578	C_C	VE_CAUDA	7386	Mm.56769	P28654	PGS2_MOUSE	Decorin precursor (Bone proteoglycan II) (PG-S2) (PG40).
extracellular region	GO:0005576	C_C	VE_CAUDA	7386	Mm.56769	P28654	PGS2_MOUSE	Decorin precursor (Bone proteoglycan II) (PG-S2) (PG40).
extracellular space	GO:0005615	C_C	VE_CAUDA	4583	Hs.514220	P28799	GRN_HUMAN	Granulins precursor (Proepithelin) (PEPI) [Contains: AcrograninParagranulin Granulin-1 (Granulin G) Granulin-2 (Granulin F)Granulin-3 (Granulin B) Granulin-4 (Granulin A) Granulin-5 (GranulinC) Granulin-6 (Granulin D) Granulin-7 (Granulin E)].
extracellular region	GO:0005576	C_C	VE_CAUDA	4583	Hs.514220	P28799	GRN_HUMAN	Granulins precursor (Proepithelin) (PEPI) [Contains: AcrograninParagranulin Granulin-1 (Granulin G) Granulin-2 (Granulin F)Granulin-3 (Granulin B) Granulin-4 (Granulin A) Granulin-5 (GranulinC) Granulin-6 (Granulin D) Granulin-7 (Granulin E)].
cell adhesion	GO:0007155	B_P	VE_CAUDA	6618	Hs.591346	P29279	CTGF_HUMAN	Connective tissue growth factor precursor (Hypertrophic chondrocyte-specific protein 24).
extracellular region	GO:0005576	C_C	VE_CAUDA	6618	Hs.591346	P29279	CTGF_HUMAN	Connective tissue growth factor precursor (Hypertrophic chondrocyte-specific protein 24).
proteinaceous extracellular matrix	GO:0005578	C_C	VE_CAUDA	6618	Hs.591346	P29279	CTGF_HUMAN	Connective tissue growth factor precursor (Hypertrophic chondrocyte-specific protein 24).
extracellular region	GO:0005576	C_C	VE_CAUDA	4650	Ssc.591	P35495	PSP1_PIG	Major seminal plasma glycoprotein PSP-I precursor (SP3).
steroid hormone receptor activity	GO:0003707	M_F	VE_CAUDA	4645	Mm.158143	P43135	COT2_MOUSE	COUP transcription factor 2 (COUP-TF II) (COUP-TF2) (Nuclear receptorsubfamily 2 group F member 2) (Apolipoprotein AI regulatory protein 1)(ARP-1).
calcium ion binding	GO:0005509	M_F	VE_CAUDA	8974	Bt.65322	P48765	NAC1_BOVIN	Sodium/calcium exchanger 1 precursor (Na(+)/Ca(2+)-exchange protein1).
steroid hormone receptor activity	GO:0003707	M_F	VE_CAUDA	5467	Mm.202383	P49698	HNF4A_MOUSE	Hepatocyte nuclear factor 4-alpha (HNF-4-alpha) (Transcription factorHNF-4) (Nuclear receptor subfamily 2 group A member 1) (Transcriptionfactor 14).
extracellular space	GO:0005615	C_C	VE_CAUDA	3903	Hs.275775	P49908	SEPP1_HUMAN	Selenoprotein P precursor (SeP).
extracellular region	GO:0005576	C_C	VE_CAUDA	3903	Hs.275775	P49908	SEPP1_HUMAN	Selenoprotein P precursor (SeP).
steroid hormone receptor activity	GO:0003707	M_F	VE_CAUDA	3368	Mm.427266	P51448	RORA_MOUSE	Nuclear receptor ROR-alpha (Retinoid-related orphan receptor-alpha)(Nuclear receptor RZR-alpha) (Nuclear receptor subfamily 1 group Fmember 1).
extracellular region	GO:0005576	C_C	VE_CAUDA	8893	Hs.449913	P52798	EFNA4_HUMAN	Ephrin-A4 precursor (EPH-related receptor tyrosine kinase ligand 4)(LERK-4).
cell adhesion	GO:0007155	B_P	VE_CAUDA	3362	Bt.9973	P53712	ITB1_BOVIN	Integrin beta-1 precursor (Fibronectin receptor subunit beta)(Integrin VLA-4 subunit beta) (CD29 antigen).
muscle development	GO:0007517	B_P	VE_CAUDA	6494	Hs.149098	P53814	SMTN_HUMAN	Smoothelin.
cell adhesion	GO:0007155	B_P	VE_CAUDA	5804	Hs.439726	P55268	LAMB2_HUMAN	Laminin subunit beta-2 precursor (S-laminin) (Laminin B1s chain).
extracellular region	GO:0005576	C_C	VE_CAUDA	5804	Hs.439726	P55268	LAMB2_HUMAN	Laminin subunit beta-2 precursor (S-laminin) (Laminin B1s chain).
calcium ion binding	GO:0005509	M_F	VE_CAUDA	2066	Hs.282410	P62158	CALM_HUMAN	Calmodulin (CaM).
calcium ion binding	GO:0005509	M_F	VE_CAUDA	6244	Hs.282410	P62158	CALM_HUMAN	Calmodulin (CaM).
calcium ion binding	GO:0005509	M_F	VE_CAUDA	1291	Hs.282410	P62158	CALM_HUMAN	Calmodulin (CaM).
coated pit	GO:0005905	C_C	VE_CAUDA	1416	Hs.481980	P98082	DAB2_HUMAN	Disabled homolog 2 (Differentially-expressed protein 2) (DOC-2).
coated pit	GO:0005905	C_C	VE_CAUDA	746	Hs.657729	P98164	LRP2_HUMAN	Low-density lipoprotein receptor-related protein 2 precursor (Megalin)(Glycoprotein 330) (gp330).
calcium ion binding	GO:0005509	M_F	VE_CAUDA	746	Hs.657729	P98164	LRP2_HUMAN	Low-density lipoprotein receptor-related protein 2 precursor (Megalin)(Glycoprotein 330) (gp330).
antigen processing and presentation	GO:0019882	B_P	VE_CAUDA	4868	Hs.654402	Q01201	RELB_HUMAN	Transcription factor RelB (I-Rel).
muscle development	GO:0007517	B_P	VE_CAUDA	3380	Hs.632099	Q01995	TAGL_HUMAN	Transgelin (Smooth muscle protein 22-alpha) (SM22-alpha) (WS3-10) (22kDa actin-binding protein).
proteinaceous extracellular matrix	GO:0005578	C_C	VE_CAUDA	4425	Mm.2509	Q04857	CO6A1_MOUSE	Collagen alpha-1(VI) chain precursor.
cell adhesion	GO:0007155	B_P	VE_CAUDA	4425	Mm.2509	Q04857	CO6A1_MOUSE	Collagen alpha-1(VI) chain precursor.
phosphate transport	GO:0006817	B_P	VE_CAUDA	4425	Mm.2509	Q04857	CO6A1_MOUSE	Collagen alpha-1(VI) chain precursor.
extracellular region	GO:0005576	C_C	VE_CAUDA	4425	Mm.2509	Q04857	CO6A1_MOUSE	Collagen alpha-1(VI) chain precursor.
extracellular region	GO:0005576	C_C	VE_CAUDA	5732	Bt.9958	Q05718	IBP6_BOVIN	Insulin-like growth factor-binding protein 6 precursor (IGF-bindingprotein 6) (IGFBP-6) (IBP-6).
extracellular region	GO:0005576	C_C	VE_CAUDA	3674	Hs.519168	Q06828	FMOD_HUMAN	Fibromodulin precursor (FM) (Collagen-binding 59 kDa protein) (Keratansulfate proteoglycan fibromodulin) (KSPG fibromodulin).
proteinaceous extracellular matrix	GO:0005578	C_C	VE_CAUDA	3674	Hs.519168	Q06828	FMOD_HUMAN	Fibromodulin precursor (FM) (Collagen-binding 59 kDa protein) (Keratansulfate proteoglycan fibromodulin) (KSPG fibromodulin).
extracellular region	GO:0005576	C_C	VE_CAUDA	5243	Hs.368921	Q07092	COGA1_HUMAN	Collagen alpha-1(XVI) chain precursor.
cell adhesion	GO:0007155	B_P	VE_CAUDA	5243	Hs.368921	Q07092	COGA1_HUMAN	Collagen alpha-1(XVI) chain precursor.
proteinaceous extracellular matrix	GO:0005578	C_C	VE_CAUDA	5243	Hs.368921	Q07092	COGA1_HUMAN	Collagen alpha-1(XVI) chain precursor.
phosphate transport	GO:0006817	B_P	VE_CAUDA	5243	Hs.368921	Q07092	COGA1_HUMAN	Collagen alpha-1(XVI) chain precursor.
calcium ion binding	GO:0005509	M_F	VE_CAUDA	4080	Hs.162757	Q07954	LRP1_HUMAN	Prolow-density lipoprotein receptor-related protein 1 precursor (LRP)(Alpha-2-macroglobulin receptor) (A2MR) (Apolipoprotein E receptor)(APOER) (CD91 antigen) [Contains: Low-density lipoprotein receptor-related protein 1 85 kDa subunit (LRP-85) Low-density lipoproteinreceptor-related protein 1 515 kDa subunit (LRP-515) Low-densitylipoprotein receptor-related protein 1 intracellular domain (LRPICD…
coated pit	GO:0005905	C_C	VE_CAUDA	4080	Hs.162757	Q07954	LRP1_HUMAN	Prolow-density lipoprotein receptor-related protein 1 precursor (LRP)(Alpha-2-macroglobulin receptor) (A2MR) (Apolipoprotein E receptor)(APOER) (CD91 antigen) [Contains: Low-density lipoprotein receptor-related protein 1 85 kDa subunit (LRP-85) Low-density lipoproteinreceptor-related protein 1 515 kDa subunit (LRP-515) Low-densitylipoprotein receptor-related protein 1 intracellular domain (LRPICD…
cell adhesion	GO:0007155	B_P	VE_CAUDA	7141	Hs.631988	Q08345	DDR1_HUMAN	Epithelial discoidin domain-containing receptor 1 precursor(EC 2.7.10.1) (Epithelial discoidin domain receptor 1) (Tyrosinekinase DDR) (Discoidin receptor tyrosine kinase) (Tyrosine-proteinkinase CAK) (Cell adhesion kinase) (TRK E) (Protein-tyrosine kinaseRTK 6) (HGK2) (CD167 antigen-like family member A) (CD167a antigen).
transmembrane receptor protein tyrosine kinase signaling pathway	GO:0007169	B_P	VE_CAUDA	7141	Hs.631988	Q08345	DDR1_HUMAN	Epithelial discoidin domain-containing receptor 1 precursor(EC 2.7.10.1) (Epithelial discoidin domain receptor 1) (Tyrosinekinase DDR) (Discoidin receptor tyrosine kinase) (Tyrosine-proteinkinase CAK) (Cell adhesion kinase) (TRK E) (Protein-tyrosine kinaseRTK 6) (HGK2) (CD167 antigen-like family member A) (CD167a antigen).
extracellular region	GO:0005576	C_C	VE_CAUDA	8583	Mm.297992	Q08879	FBLN1_MOUSE	Fibulin-1 precursor (Basement-membrane protein 90) (BM-90).
calcium ion binding	GO:0005509	M_F	VE_CAUDA	8583	Mm.297992	Q08879	FBLN1_MOUSE	Fibulin-1 precursor (Basement-membrane protein 90) (BM-90).
basement membrane	GO:0005604	C_C	VE_CAUDA	8583	Mm.297992	Q08879	FBLN1_MOUSE	Fibulin-1 precursor (Basement-membrane protein 90) (BM-90).
extracellular region	GO:0005576	C_C	VE_CAUDA	4026	Hs.643599	Q13219	PAPP1_HUMAN	Pappalysin-1 precursor (EC 3.4.24.79) (Pregnancy-associated plasmaprotein A) (PAPP-A) (Insulin-like growth factor-dependent IGF-bindingprotein 4 protease) (IGF-dependent IGFBP-4 protease) (IGFBP-4ase).
extracellular region	GO:0005576	C_C	VE_CAUDA	204	Hs.643599	Q13219	PAPP1_HUMAN	Pappalysin-1 precursor (EC 3.4.24.79) (Pregnancy-associated plasmaprotein A) (PAPP-A) (Insulin-like growth factor-dependent IGF-bindingprotein 4 protease) (IGF-dependent IGFBP-4 protease) (IGFBP-4ase).
extracellular region	GO:0005576	C_C	VE_CAUDA	8403	Hs.2719	Q14508	WFDC2_HUMAN	WAP four-disulfide core domain protein 2 precursor (Major epididymis-specific protein E4) (Epididymal secretory protein E4) (Putativeprotease inhibitor WAP5).
extracellular space	GO:0005615	C_C	VE_CAUDA	8403	Hs.2719	Q14508	WFDC2_HUMAN	WAP four-disulfide core domain protein 2 precursor (Major epididymis-specific protein E4) (Epididymal secretory protein E4) (Putativeprotease inhibitor WAP5).
proteinaceous extracellular matrix	GO:0005578	C_C	VE_CAUDA	2162	Hs.62886	Q14515	SPRL1_HUMAN	SPARC-like protein 1 precursor (High endothelial venule protein)(Hevin) (MAST 9).
calcium ion binding	GO:0005509	M_F	VE_CAUDA	2162	Hs.62886	Q14515	SPRL1_HUMAN	SPARC-like protein 1 precursor (High endothelial venule protein)(Hevin) (MAST 9).
extracellular region	GO:0005576	C_C	VE_CAUDA	2162	Hs.62886	Q14515	SPRL1_HUMAN	SPARC-like protein 1 precursor (High endothelial venule protein)(Hevin) (MAST 9).
calcium ion binding	GO:0005509	M_F	VE_CAUDA	8616	Hs.556600	Q15746	MYLK_HUMAN	Myosin light chain kinase smooth muscle (EC 2.7.11.18) (MLCK)(Telokin) (Kinase-related protein) (KRP).
extracellular matrix structural constituent	GO:0005201	M_F	VE_CAUDA	4438	Hs.654572	Q16363	LAMA4_HUMAN	Laminin subunit alpha-4 precursor.
extracellular region	GO:0005576	C_C	VE_CAUDA	4438	Hs.654572	Q16363	LAMA4_HUMAN	Laminin subunit alpha-4 precursor.
calcium ion binding	GO:0005509	M_F	VE_CAUDA	9214	Bt.546	Q28204	KCMA1_BOVIN	Calcium-activated potassium channel subunit alpha-1 (Calcium-activatedpotassium channel subfamily M subunit alpha-1) (Maxi K channel)(MaxiK) (BK channel) (K(VCA)alpha) (BKCA alpha) (KCa1.1) (Slowpokehomolog) (Slo homolog) (Slo-alpha) (Slo1) (bSlo).
extracellular region	GO:0005576	C_C	VE_CAUDA	4672	Bt.7955	Q2HJB6	Q2HJB6_BOVIN	Procollagen C-endopeptidase enhancer.
extracellular region	GO:0005576	C_C	VE_CAUDA	1447	Bt.43758	Q2KIS7	TETN_BOVIN	Tetranectin precursor (TN) (C-type lectin domain family 3 member B).
calcium ion binding	GO:0005509	M_F	VE_CAUDA	4877	Bt.8880	Q3SYW7	Q3SYW7_BOVIN	SPARC-like 1 (Mast9 hevin).
calcium ion binding	GO:0005509	M_F	VE_CAUDA	3296	Bt.49037	Q3T0E8	CALL4_BOVIN	Calmodulin-like protein 4.
antigen processing and presentation of peptide antigen via MHC class I	GO:0002474	B_P	VE_CAUDA	1052	Bt.62645	Q3YFG2	Q3YFG2_BOVIN	Non-classical MHC class I antigen precursor (Fragment).
antigen processing and presentation	GO:0019882	B_P	VE_CAUDA	1052	Bt.62645	Q3YFG2	Q3YFG2_BOVIN	Non-classical MHC class I antigen precursor (Fragment).
MHC class I protein complex	GO:0042612	C_C	VE_CAUDA	1052	Bt.62645	Q3YFG2	Q3YFG2_BOVIN	Non-classical MHC class I antigen precursor (Fragment).
cell adhesion	GO:0007155	B_P	VE_CAUDA	4633	Bt.49639	Q5EAB0	MPZL2_BOVIN	Myelin protein zero-like protein 2 precursor (Epithelial V-likeantigen 1).
proteinaceous extracellular matrix	GO:0005578	C_C	VE_CAUDA	4952	Mm.271644	Q61554	FBN1_MOUSE	Fibrillin-1
extracellular matrix structural constituent	GO:0005201	M_F	VE_CAUDA	4952	Mm.271644	Q61554	FBN1_MOUSE	Fibrillin-1
extracellular region	GO:0005576	C_C	VE_CAUDA	4952	Mm.271644	Q61554	FBN1_MOUSE	Fibrillin-1
calcium ion binding	GO:0005509	M_F	VE_CAUDA	4952	Mm.271644	Q61554	FBN1_MOUSE	Fibrillin-1
calcium ion binding	GO:0005509	M_F	VE_CAUDA	2168	Ssc.1177	Q69DK8	C1S_PIG	Complement C1s subcomponent precursor (EC 3.4.21.42) (C1 esterase)[Contains: Complement C1s subcomponent heavy chain Complement C1ssubcomponent light chain].
extracellular region	GO:0005576	C_C	VE_CAUDA	2180	Mm.454219	Q80YX1	TENA_MOUSE	Tenascin precursor (TN) (Tenascin-C) (TN-C) (Hexabrachion).
basement membrane	GO:0005604	C_C	VE_CAUDA	2180	Mm.454219	Q80YX1	TENA_MOUSE	Tenascin precursor (TN) (Tenascin-C) (TN-C) (Hexabrachion).
cell adhesion	GO:0007155	B_P	VE_CAUDA	2180	Mm.454219	Q80YX1	TENA_MOUSE	Tenascin precursor (TN) (Tenascin-C) (TN-C) (Hexabrachion).
cell adhesion	GO:0007155	B_P	VE_CAUDA	4598	Mm.210018	Q8CIB5	FERM2_MOUSE	Fermitin family homolog 2 (Pleckstrin homology domain-containingfamily C member 1) (Kindlin-2).
extracellular region	GO:0005576	C_C	VE_CAUDA	242	Hs.647064	Q99969	RARR2_HUMAN	Retinoic acid receptor responder protein 2 precursor (Tazarotene-induced gene 2 protein) (RAR-responsive protein TIG2).
extracellular region	GO:0005576	C_C	VE_CAUDA	8936	Mm.250438	Q9D6X6	PRS23_MOUSE	Serine protease 23 precursor (EC 3.4.21.-).
extracellular region	GO:0005576	C_C	VE_CAUDA	8943	Ssc.1020	Q9GLE3	CATK_PIG	Cathepsin K precursor (EC 3.4.22.38).
extracellular region	GO:0005576	C_C	VE_CAUDA	6136	Bt.5313	Q9GLE5	MMP2_BOVIN	72 kDa type IV collagenase precursor (EC 3.4.24.24) (72 kDagelatinase) (Matrix metalloproteinase-2) (MMP-2).
proteinaceous extracellular matrix	GO:0005578	C_C	VE_CAUDA	6136	Bt.5313	Q9GLE5	MMP2_BOVIN	72 kDa type IV collagenase precursor (EC 3.4.24.24) (72 kDagelatinase) (Matrix metalloproteinase-2) (MMP-2).
calcium ion binding	GO:0005509	M_F	VE_CAUDA	6136	Bt.5313	Q9GLE5	MMP2_BOVIN	72 kDa type IV collagenase precursor (EC 3.4.24.24) (72 kDagelatinase) (Matrix metalloproteinase-2) (MMP-2).
calcium ion binding	GO:0005509	M_F	VE_CAUDA	7853	Mm.313915	Q9JLB4	CUBN_MOUSE	Cubilin precursor (Intrinsic factor-cobalamin receptor).
coated pit	GO:0005905	C_C	VE_CAUDA	7853	Mm.313915	Q9JLB4	CUBN_MOUSE	Cubilin precursor (Intrinsic factor-cobalamin receptor).
extracellular region	GO:0005576	C_C	VE_CAUDA	5545	Bt.53682	Q9XS47	PLGF_BOVIN	Placenta growth factor precursor (PlGF).
