# Supplementary material for: The adult boar testicular and epididymal transcriptomes
Source: BMC Genomics. 2009 Aug 7;10:369. doi: 10.1186/1471-2164-10-369 (PMC2738690; doi:10.1186/1471-2164-10-369)
Supplement: Additional file 4 — Transcripts corresponding to analysis of Gene Ontology term enrichment for clustering with 10 tissue samples. For each GO term defined as enriched, the first column gives its definition, columns 2 and 3 show its GO ID and the class it belongs to (B_P: Biological Process, C_C: Cellular Component and M_F: Molecular Function). Column 4 gives the transcript cluster in which it was enriched. The last 5 columns show the index on the array, UniGene ACC, UniProtKB ACC, UniprotKB ID and UniprotKB definitions of transcripts corresponding to GO terms enriched, respectively. [file 1471-2164-10-369-S4.xls]

## Sheet: Feuille1
GO_DEF	GO_ID	Class	CLUSTER	Array index	UniGene ACC	UniprotKB ACC	UniprotKB ID	UniprotKB_DEF
endoplasmic reticulum	GO:0005783	C_C	CORPUS	2343	Ssc.54024	A1Z623	SEP15_PIG	15 kDa selenoprotein precursor.
endoplasmic reticulum lumen	GO:0005788	C_C	CORPUS	2343	Ssc.54024	A1Z623	SEP15_PIG	15 kDa selenoprotein precursor.
endoplasmic reticulum	GO:0005783	C_C	CORPUS	7653	Hs.11729	O14975	S27A2_HUMAN	Very long-chain acyl-CoA synthetase (EC 6.2.1.-) (VLACS) (VLCS) (Verylong-chain-fatty-acid-CoA ligase) (THCA-CoA ligase) (Fatty-acid-coenzyme A ligase very long-chain 1) (Long-chain-fatty-acid--CoAligase) (EC 6.2.1.3) (Fatty acid transport protein 2) (FATP-2) (Solutecarrier family 27 member 2).
endoplasmic reticulum membrane	GO:0005789	C_C	CORPUS	7653	Hs.11729	O14975	S27A2_HUMAN	Very long-chain acyl-CoA synthetase (EC 6.2.1.-) (VLACS) (VLCS) (Verylong-chain-fatty-acid-CoA ligase) (THCA-CoA ligase) (Fatty-acid-coenzyme A ligase very long-chain 1) (Long-chain-fatty-acid--CoAligase) (EC 6.2.1.3) (Fatty acid transport protein 2) (FATP-2) (Solutecarrier family 27 member 2).
endoplasmic reticulum	GO:0005783	C_C	CORPUS	7946	Hs.132760	O43826	G6PT1_HUMAN	Glucose-6-phosphate translocase (Glucose-5-phosphate transporter)(Solute carrier family 37 member 4).
endoplasmic reticulum membrane	GO:0005789	C_C	CORPUS	7946	Hs.132760	O43826	G6PT1_HUMAN	Glucose-6-phosphate translocase (Glucose-5-phosphate transporter)(Solute carrier family 37 member 4).
endoplasmic reticulum membrane	GO:0005789	C_C	CORPUS	5381	Hs.333303	P08034	CXB1_HUMAN	Gap junction beta-1 protein
endoplasmic reticulum lumen	GO:0005788	C_C	CORPUS	5705	Hs.93659	P13667	PDIA4_HUMAN	Protein disulfide-isomerase A4 precursor (EC 5.3.4.1) (Protein ERp-72)(ERp72).
endoplasmic reticulum	GO:0005783	C_C	CORPUS	5705	Hs.93659	P13667	PDIA4_HUMAN	Protein disulfide-isomerase A4 precursor (EC 5.3.4.1) (Protein ERp-72)(ERp72).
endoplasmic reticulum lumen	GO:0005788	C_C	CORPUS	786	Rn.1893	P24368	PPIB_RAT	Peptidyl-prolyl cis-trans isomerase B precursor (EC 5.2.1.8) (PPIase)(Rotamase) (Cyclophilin B) (S-cyclophilin) (SCYLP) (CYP-S1).
endoplasmic reticulum	GO:0005783	C_C	CORPUS	786	Rn.1893	P24368	PPIB_RAT	Peptidyl-prolyl cis-trans isomerase B precursor (EC 5.2.1.8) (PPIase)(Rotamase) (Cyclophilin B) (S-cyclophilin) (SCYLP) (CYP-S1).
endoplasmic reticulum	GO:0005783	C_C	CORPUS	3426	Hs.654399	P26439	3BHS2_HUMAN	3 beta-hydroxysteroid dehydrogese/Delta 5-->4-isomerase type 2 (3-beta-HSD II) [Includes: 3-beta-hydroxy-Delta(5)-steroid dehydrogese(EC 1.1.1.145) (3-beta-hydroxy-5-ene steroid dehydrogese)(Progesterone reductase) Steroid Delta-isomerase (EC 5.3.3.1) (Delta-5-3-ketosteroid isomerase)].
endoplasmic reticulum	GO:0005783	C_C	CORPUS	7986	Hs.654399	P26439	3BHS2_HUMAN	3 beta-hydroxysteroid dehydrogese/Delta 5-->4-isomerase type 2 (3-beta-HSD II) [Includes: 3-beta-hydroxy-Delta(5)-steroid dehydrogese(EC 1.1.1.145) (3-beta-hydroxy-5-ene steroid dehydrogese)(Progesterone reductase) Steroid Delta-isomerase (EC 5.3.3.1) (Delta-5-3-ketosteroid isomerase)].
endoplasmic reticulum	GO:0005783	C_C	CORPUS	194	Hs.591095	P30101	PDIA3_HUMAN	Protein disulfide-isomerase A3 precursor (EC 5.3.4.1) (Disulfideisomerase ER-60) (ERp60) (58 kDa microsomal protein) (p58) (ERp57) (58kDa glucose-regulated protein).
endoplasmic reticulum lumen	GO:0005788	C_C	CORPUS	194	Hs.591095	P30101	PDIA3_HUMAN	Protein disulfide-isomerase A3 precursor (EC 5.3.4.1) (Disulfideisomerase ER-60) (ERp60) (58 kDa microsomal protein) (p58) (ERp57) (58kDa glucose-regulated protein).
endoplasmic reticulum	GO:0005783	C_C	CORPUS	4055	Hs.523145	P39656	OST48_HUMAN	Dolichyl-diphosphooligosaccharide--protein glycosyltransferase 48 kDasubunit precursor (EC 2.4.1.119) (Oligosaccharyl transferase 48 kDasubunit) (DDOST 48 kDa subunit).
endoplasmic reticulum	GO:0005783	C_C	CORPUS	1047	Mm.4234	P45878	FKBP2_MOUSE	FK506-binding protein 2
endoplasmic reticulum membrane	GO:0005789	C_C	CORPUS	1047	Mm.4234	P45878	FKBP2_MOUSE	FK506-binding protein 2
endoplasmic reticulum	GO:0005783	C_C	CORPUS	3588	Hs.409223	P51571	SSRD_HUMAN	Translocon-associated protein subunit delta precursor (TRAP-delta)(Sigl sequence receptor subunit delta) (SSR-delta).
endoplasmic reticulum membrane	GO:0005789	C_C	CORPUS	3588	Hs.409223	P51571	SSRD_HUMAN	Translocon-associated protein subunit delta precursor (TRAP-delta)(Sigl sequence receptor subunit delta) (SSR-delta).
endoplasmic reticulum	GO:0005783	C_C	CORPUS	555	Bt.30105	P52193	CALR_BOVIN	Calreticulin precursor (CRP55) (Calregulin) (HACBP).
endoplasmic reticulum lumen	GO:0005788	C_C	CORPUS	555	Bt.30105	P52193	CALR_BOVIN	Calreticulin precursor (CRP55) (Calregulin) (HACBP).
endoplasmic reticulum	GO:0005783	C_C	CORPUS	2997	Mm.397471	P53994	RAB2A_MOUSE	Ras-related protein Rab-2A.
endoplasmic reticulum	GO:0005783	C_C	CORPUS	1376	Hs.488282	P60059	SC61G_HUMAN	Protein transport protein Sec61 subunit gamma.
endoplasmic reticulum membrane	GO:0005789	C_C	CORPUS	1376	Hs.488282	P60059	SC61G_HUMAN	Protein transport protein Sec61 subunit gamma.
endoplasmic reticulum membrane	GO:0005789	C_C	CORPUS	150	Hs.191887	P60468	SC61B_HUMAN	Protein transport protein Sec61 subunit beta
endoplasmic reticulum	GO:0005783	C_C	CORPUS	150	Hs.191887	P60468	SC61B_HUMAN	Protein transport protein Sec61 subunit beta
endoplasmic reticulum	GO:0005783	C_C	CORPUS	2453	Hs.654599	P80303	NUCB2_HUMAN	Nucleobindin-2 precursor (D-binding protein NEFA) (Gastric cancerantigen Zg4).
endoplasmic reticulum membrane	GO:0005789	C_C	CORPUS	1279	Hs.77422	Q04941	PLP2_HUMAN	Proteolipid protein 2 (Intestil membrane A4 protein)(Differentiation-dependent protein A4).
endoplasmic reticulum	GO:0005783	C_C	CORPUS	1279	Hs.77422	Q04941	PLP2_HUMAN	Proteolipid protein 2 (Intestil membrane A4 protein)(Differentiation-dependent protein A4).
endoplasmic reticulum membrane	GO:0005789	C_C	CORPUS	6564	Hs.77422	Q04941	PLP2_HUMAN	Proteolipid protein 2 (Intestil membrane A4 protein)(Differentiation-dependent protein A4).
endoplasmic reticulum	GO:0005783	C_C	CORPUS	6564	Hs.77422	Q04941	PLP2_HUMAN	Proteolipid protein 2 (Intestil membrane A4 protein)(Differentiation-dependent protein A4).
endoplasmic reticulum lumen	GO:0005788	C_C	CORPUS	4703	Hs.477352	Q14554	PDIA5_HUMAN	Protein disulfide-isomerase A5 precursor (EC 5.3.4.1) (Proteindisulfide isomerase-related protein).
endoplasmic reticulum	GO:0005783	C_C	CORPUS	4703	Hs.477352	Q14554	PDIA5_HUMAN	Protein disulfide-isomerase A5 precursor (EC 5.3.4.1) (Proteindisulfide isomerase-related protein).
endoplasmic reticulum lumen	GO:0005788	C_C	CORPUS	607	Hs.212102	Q15084	PDIA6_HUMAN	Protein disulfide-isomerase A6 precursor (EC 5.3.4.1) (Proteindisulfide isomerase P5) (Thioredoxin domain-containing protein 7).
endoplasmic reticulum	GO:0005783	C_C	CORPUS	607	Hs.212102	Q15084	PDIA6_HUMAN	Protein disulfide-isomerase A6 precursor (EC 5.3.4.1) (Proteindisulfide isomerase P5) (Thioredoxin domain-containing protein 7).
endoplasmic reticulum membrane	GO:0005789	C_C	CORPUS	5464	Bt.8094	Q3T133	TMED9_BOVIN	Transmembrane emp24 domain-containing protein 9 precursor.
endoplasmic reticulum	GO:0005783	C_C	CORPUS	5464	Bt.8094	Q3T133	TMED9_BOVIN	Transmembrane emp24 domain-containing protein 9 precursor.
endoplasmic reticulum	GO:0005783	C_C	CORPUS	9148	Hs.656611	Q58FF3	Q58FF3_HUMAN	Heat shock protein 94b.
endoplasmic reticulum	GO:0005783	C_C	CORPUS	5405	Rn.89308	Q5I0H4	TMCO1_RAT	Transmembrane and coiled-coil domains protein 1 (Meg-2-like protein).
endoplasmic reticulum membrane	GO:0005789	C_C	CORPUS	5405	Rn.89308	Q5I0H4	TMCO1_RAT	Transmembrane and coiled-coil domains protein 1 (Meg-2-like protein).
endoplasmic reticulum	GO:0005783	C_C	CORPUS	6015	Mm.220328	Q80SW1	SAHH2_MOUSE	Putative adenosylhomocysteise 2 (EC 3.3.1.1) (AdoHcyase 2) (S-adenosyl-L-homocysteine hydrolase 2) (S-adenosylhomocysteinehydrolase-like protein 1) (IP3R-binding protein released with inositol1 4 5-trisphosphate).
endoplasmic reticulum	GO:0005783	C_C	CORPUS	8267	Hs.16258	Q969Q5	RAB24_HUMAN	Ras-related protein Rab-24.
endoplasmic reticulum	GO:0005783	C_C	CORPUS	9102	Hs.485195	Q99523	SORT_HUMAN	Sortilin precursor (Neurotensin receptor 3) (NTR3) (NT3) (Glycoprotein95) (Gp95) (100 kDa NT receptor).
endoplasmic reticulum membrane	GO:0005789	C_C	CORPUS	9102	Hs.485195	Q99523	SORT_HUMAN	Sortilin precursor (Neurotensin receptor 3) (NTR3) (NT3) (Glycoprotein95) (Gp95) (100 kDa NT receptor).
endoplasmic reticulum membrane	GO:0005789	C_C	CORPUS	4392	Hs.485195	Q99523	SORT_HUMAN	Sortilin precursor (Neurotensin receptor 3) (NTR3) (NT3) (Glycoprotein95) (Gp95) (100 kDa NT receptor).
endoplasmic reticulum	GO:0005783	C_C	CORPUS	4392	Hs.485195	Q99523	SORT_HUMAN	Sortilin precursor (Neurotensin receptor 3) (NTR3) (NT3) (Glycoprotein95) (Gp95) (100 kDa NT receptor).
endoplasmic reticulum	GO:0005783	C_C	CORPUS	2919	Hs.3416	Q99541	ADFP_HUMAN	Adipophilin (Adipose differentiation-related protein) (ADRP).
endoplasmic reticulum	GO:0005783	C_C	CORPUS	4215	Hs.32148	Q9BQE4	SELS_HUMAN	Selenoprotein S (SelS) (VCP-interacting membrane protein).
endoplasmic reticulum membrane	GO:0005789	C_C	CORPUS	4215	Hs.32148	Q9BQE4	SELS_HUMAN	Selenoprotein S (SelS) (VCP-interacting membrane protein).
endoplasmic reticulum	GO:0005783	C_C	CORPUS	8119	Hs.591899	Q9BS26	TXND4_HUMAN	Thioredoxin domain-containing protein 4 precursor (Endoplasmicreticulum resident protein ERp44).
endoplasmic reticulum membrane	GO:0005789	C_C	CORPUS	8119	Hs.591899	Q9BS26	TXND4_HUMAN	Thioredoxin domain-containing protein 4 precursor (Endoplasmicreticulum resident protein ERp44).
endoplasmic reticulum lumen	GO:0005788	C_C	CORPUS	8119	Hs.591899	Q9BS26	TXND4_HUMAN	Thioredoxin domain-containing protein 4 precursor (Endoplasmicreticulum resident protein ERp44).
endoplasmic reticulum	GO:0005783	C_C	CORPUS	7742	Hs.523811	Q9BZQ6	EDEM3_HUMAN	ER degradation-enhancing alpha-mannosidase-like 3 precursor.
endoplasmic reticulum lumen	GO:0005788	C_C	CORPUS	7742	Hs.523811	Q9BZQ6	EDEM3_HUMAN	ER degradation-enhancing alpha-mannosidase-like 3 precursor.
endoplasmic reticulum membrane	GO:0005789	C_C	CORPUS	6615	Mm.35511	Q9D6J1	LASS4_MOUSE	LAG1 longevity assurance homolog 4 (Translocating chain-associatingmembrane protein homolog 1) (TRAM homolog 1).
endoplasmic reticulum	GO:0005783	C_C	CORPUS	6615	Mm.35511	Q9D6J1	LASS4_MOUSE	LAG1 longevity assurance homolog 4 (Translocating chain-associatingmembrane protein homolog 1) (TRAM homolog 1).
endoplasmic reticulum	GO:0005783	C_C	CORPUS	411	Hs.323562	Q9H0U3	MAGT1_HUMAN	Magnesium transporter protein 1 precursor (MagT1) (Implantation-associated protein) (IAP).
endoplasmic reticulum lumen	GO:0005788	C_C	CORPUS	3662	Hs.483521	Q9H173	SIL1_HUMAN	Nucleotide exchange factor SIL1 precursor (BiP-associated protein)(BAP).
endoplasmic reticulum	GO:0005783	C_C	CORPUS	3662	Hs.483521	Q9H173	SIL1_HUMAN	Nucleotide exchange factor SIL1 precursor (BiP-associated protein)(BAP).
endoplasmic reticulum	GO:0005783	C_C	CORPUS	7000	Hs.135763	Q9P246	STIM2_HUMAN	Stromal interaction molecule 2 precursor.
endoplasmic reticulum membrane	GO:0005789	C_C	CORPUS	7000	Hs.135763	Q9P246	STIM2_HUMAN	Stromal interaction molecule 2 precursor.
endoplasmic reticulum membrane	GO:0005789	C_C	CORPUS	7884	Hs.287717	Q9UBM1	PEMT_HUMAN	Phosphatidylethanolamine N-methyltransferase (EC 2.1.1.17) (PEAMT)(PEMT) (PEMT2).
endoplasmic reticulum	GO:0005783	C_C	CORPUS	7884	Hs.287717	Q9UBM1	PEMT_HUMAN	Phosphatidylethanolamine N-methyltransferase (EC 2.1.1.17) (PEAMT)(PEMT) (PEMT2).
endoplasmic reticulum	GO:0005783	C_C	CORPUS	4506	Hs.6790	Q9UBS3	DNJB9_HUMAN	DJ homolog subfamily B member 9 (Microvascular endothelialdifferentiation gene 1 protein) (Mdg-1).
endoplasmic reticulum lumen	GO:0005788	C_C	CORPUS	5680	Hs.317192	Q9UBS4	DJB11_HUMAN	DJ homolog subfamily B member 11 precursor (ER-associated dJprotein 3) (ERj3p) (ERdj3) (ER-associated Hsp40 co-chaperone) (ER-associated DJ) (HEDJ) (hDj9) (PWP1-interacting protein 4) (APOBEC1-binding protein 2) (ABBP-2).
endoplasmic reticulum	GO:0005783	C_C	CORPUS	5680	Hs.317192	Q9UBS4	DJB11_HUMAN	DJ homolog subfamily B member 11 precursor (ER-associated dJprotein 3) (ERj3p) (ERdj3) (ER-associated Hsp40 co-chaperone) (ER-associated DJ) (HEDJ) (hDj9) (PWP1-interacting protein 4) (APOBEC1-binding protein 2) (ABBP-2).
endoplasmic reticulum	GO:0005783	C_C	CORPUS	8160	Hs.518346	Q9UNL2	SSRG_HUMAN	Translocon-associated protein subunit gamma (TRAP-gamma) (Siglsequence receptor subunit gamma) (SSR-gamma).
endoplasmic reticulum membrane	GO:0005789	C_C	CORPUS	8160	Hs.518346	Q9UNL2	SSRG_HUMAN	Translocon-associated protein subunit gamma (TRAP-gamma) (Siglsequence receptor subunit gamma) (SSR-gamma).
endoplasmic reticulum	GO:0005783	C_C	CORPUS	882	Hs.8752	Q9Y2B0	CNPY2_HUMAN	Protein canopy homolog 2 precursor (MIR-interacting saposin-likeprotein) (Transmembrane protein 4) (Putative secreted protein ZSIG9).
endoplasmic reticulum	GO:0005783	C_C	CORPUS	8767	Hs.24379	Q9Y5R8	TPPC1_HUMAN	Trafficking protein particle complex subunit 1
endoplasmic reticulum membrane	GO:0005789	C_C	CORPUS	8854	Mm.29702	Q9Z1W5	SERP1_MOUSE	Stress-associated endoplasmic reticulum protein 1 (Ribosome-attachedmembrane protein 4).
endoplasmic reticulum	GO:0005783	C_C	CORPUS	8854	Mm.29702	Q9Z1W5	SERP1_MOUSE	Stress-associated endoplasmic reticulum protein 1 (Ribosome-attachedmembrane protein 4).
cell adhesion	GO:0007155	B_P	CAUDA	6747	Hs.513530	O43294	TGFI1_HUMAN	Transforming growth factor beta-1-induced transcript 1 protein
calcium ion binding	GO:0005509	M_F	CAUDA	276	Hs.270291	O43707	ACTN4_HUMAN	Alpha-actinin-4 (Non-muscle alpha-actinin 4) (F-actin cross-linkingprotein).
integrin binding	GO:0005178	M_F	CAUDA	276	Hs.270291	O43707	ACTN4_HUMAN	Alpha-actinin-4 (Non-muscle alpha-actinin 4) (F-actin cross-linkingprotein).
cell adhesion	GO:0007155	B_P	CAUDA	5474	Hs.631992	O94833	BPAEA_HUMAN	Bullous pemphigoid antigen 1 isoforms 6/9/10 (Bullous pemphigoidantigen) (BPA) (Trabeculin-beta) (Hemidesmosomal plaque protein)(Dystonia musculorum protein) (Dystonin).
calcium ion binding	GO:0005509	M_F	CAUDA	5474	Hs.631992	O94833	BPAEA_HUMAN	Bullous pemphigoid antigen 1 isoforms 6/9/10 (Bullous pemphigoidantigen) (BPA) (Trabeculin-beta) (Hemidesmosomal plaque protein)(Dystonia musculorum protein) (Dystonin).
extracellular region	GO:0005576	C_C	CAUDA	4560	Hs.17441	P02462	CO4A1_HUMAN	Collagen alpha-1(IV) chain precursor (Arresten).
basement membrane	GO:0005604	C_C	CAUDA	4560	Hs.17441	P02462	CO4A1_HUMAN	Collagen alpha-1(IV) chain precursor (Arresten).
extracellular matrix structural constituent	GO:0005201	M_F	CAUDA	4560	Hs.17441	P02462	CO4A1_HUMAN	Collagen alpha-1(IV) chain precursor (Arresten).
extracellular region	GO:0005576	C_C	CAUDA	7696	Bt.53485	P02465	CO1A2_BOVIN	Collagen alpha-2(I) chain precursor (Alpha-2 type I collagen).
extracellular matrix structural constituent	GO:0005201	M_F	CAUDA	7696	Bt.53485	P02465	CO1A2_BOVIN	Collagen alpha-2(I) chain precursor (Alpha-2 type I collagen).
cell adhesion	GO:0007155	B_P	CAUDA	4986	Hs.203717	P02751	FINC_HUMAN	Fibronectin precursor (FN) (Cold-insoluble globulin) (CIG) [Contains:Ugl-Y1 Ugl-Y2 Ugl-Y3].
extracellular matrix structural constituent	GO:0005201	M_F	CAUDA	4986	Hs.203717	P02751	FINC_HUMAN	Fibronectin precursor (FN) (Cold-insoluble globulin) (CIG) [Contains:Ugl-Y1 Ugl-Y2 Ugl-Y3].
proteiceous extracellular matrix	GO:0005578	C_C	CAUDA	4986	Hs.203717	P02751	FINC_HUMAN	Fibronectin precursor (FN) (Cold-insoluble globulin) (CIG) [Contains:Ugl-Y1 Ugl-Y2 Ugl-Y3].
heparin binding	GO:0008201	M_F	CAUDA	4986	Hs.203717	P02751	FINC_HUMAN	Fibronectin precursor (FN) (Cold-insoluble globulin) (CIG) [Contains:Ugl-Y1 Ugl-Y2 Ugl-Y3].
extracellular region	GO:0005576	C_C	CAUDA	4986	Hs.203717	P02751	FINC_HUMAN	Fibronectin precursor (FN) (Cold-insoluble globulin) (CIG) [Contains:Ugl-Y1 Ugl-Y2 Ugl-Y3].
calcium ion binding	GO:0005509	M_F	CAUDA	9184	Ssc.54048	P04574	CPNS1_PIG	Calpain small subunit 1 (CSS1) (Calcium-dependent protease smallsubunit 1) (Calcium-dependent protease small subunit) (CDPS) (Calpainregulatory subunit) (Calcium-activated neutral proteise smallsubunit) (CANP small subunit).
calcium ion binding	GO:0005509	M_F	CAUDA	3480	Ssc.54048	P04574	CPNS1_PIG	Calpain small subunit 1 (CSS1) (Calcium-dependent protease smallsubunit 1) (Calcium-dependent protease small subunit) (CDPS) (Calpainregulatory subunit) (Calcium-activated neutral proteise smallsubunit) (CANP small subunit).
heparin binding	GO:0008201	M_F	CAUDA	1337	Hs.434980	P05067	A4_HUMAN	Amyloid beta A4 protein precursor (Alzheimer disease amyloid protein)(ABPP) (APPI) (APP) (PreA4) (Cerebral vascular amyloid peptide) (CVAP)(Protease nexin-II) (PN-II) [Contains: Soluble APP-alpha (S-APP-alpha) Soluble APP-beta (S-APP-beta) C99 Beta-amyloid protein 42(Beta-APP42) Beta-amyloid protein 40 (Beta-APP40) C83 P3(42)P3(40) Gamma-CTF(59) (Gamma-secretase C-termil fragment 59)(Amyloid intr…
extracellular region	GO:0005576	C_C	CAUDA	1337	Hs.434980	P05067	A4_HUMAN	Amyloid beta A4 protein precursor (Alzheimer disease amyloid protein)(ABPP) (APPI) (APP) (PreA4) (Cerebral vascular amyloid peptide) (CVAP)(Protease nexin-II) (PN-II) [Contains: Soluble APP-alpha (S-APP-alpha) Soluble APP-beta (S-APP-beta) C99 Beta-amyloid protein 42(Beta-APP42) Beta-amyloid protein 40 (Beta-APP40) C83 P3(42)P3(40) Gamma-CTF(59) (Gamma-secretase C-termil fragment 59)(Amyloid intr…
cell adhesion	GO:0007155	B_P	CAUDA	1337	Hs.434980	P05067	A4_HUMAN	Amyloid beta A4 protein precursor (Alzheimer disease amyloid protein)(ABPP) (APPI) (APP) (PreA4) (Cerebral vascular amyloid peptide) (CVAP)(Protease nexin-II) (PN-II) [Contains: Soluble APP-alpha (S-APP-alpha) Soluble APP-beta (S-APP-beta) C99 Beta-amyloid protein 42(Beta-APP42) Beta-amyloid protein 40 (Beta-APP40) C83 P3(42)P3(40) Gamma-CTF(59) (Gamma-secretase C-termil fragment 59)(Amyloid intr…
heparin binding	GO:0008201	M_F	CAUDA	5215	Hs.164226	P07996	TSP1_HUMAN	Thrombospondin-1 precursor.
extracellular region	GO:0005576	C_C	CAUDA	5215	Hs.164226	P07996	TSP1_HUMAN	Thrombospondin-1 precursor.
calcium ion binding	GO:0005509	M_F	CAUDA	5215	Hs.164226	P07996	TSP1_HUMAN	Thrombospondin-1 precursor.
cell adhesion	GO:0007155	B_P	CAUDA	5215	Hs.164226	P07996	TSP1_HUMAN	Thrombospondin-1 precursor.
calcium ion binding	GO:0005509	M_F	CAUDA	3364	Hs.412117	P08133	ANXA6_HUMAN	Annexin A6 (Annexin-6) (Annexin VI) (Lipocortin VI) (P68) (P70)(Protein III) (Chromobindin-20) (67 kDa calelectrin) (Calphobindin-II)(CPB-II).
extracellular region	GO:0005576	C_C	CAUDA	2154	Hs.111779	P09486	SPRC_HUMAN	SPARC precursor (Secreted protein acidic and rich in cysteine)(Osteonectin) (ON) (Basement-membrane protein 40) (BM-40).
calcium ion binding	GO:0005509	M_F	CAUDA	2154	Hs.111779	P09486	SPRC_HUMAN	SPARC precursor (Secreted protein acidic and rich in cysteine)(Osteonectin) (ON) (Basement-membrane protein 40) (BM-40).
basement membrane	GO:0005604	C_C	CAUDA	2154	Hs.111779	P09486	SPRC_HUMAN	SPARC precursor (Secreted protein acidic and rich in cysteine)(Osteonectin) (ON) (Basement-membrane protein 40) (BM-40).
extracellular region	GO:0005576	C_C	CAUDA	4797	Mm.3862	P09535	IGF2_MOUSE	Insulin-like growth factor II
extracellular region	GO:0005576	C_C	CAUDA	5662	Hs.633514	P16035	TIMP2_HUMAN	Metalloproteise inhibitor 2 precursor (Tissue inhibitor ofmetalloproteises 2) (TIMP-2) (CSC-21K).
integrin binding	GO:0005178	M_F	CAUDA	5662	Hs.633514	P16035	TIMP2_HUMAN	Metalloproteise inhibitor 2 precursor (Tissue inhibitor ofmetalloproteises 2) (TIMP-2) (CSC-21K).
basement membrane	GO:0005604	C_C	CAUDA	5662	Hs.633514	P16035	TIMP2_HUMAN	Metalloproteise inhibitor 2 precursor (Tissue inhibitor ofmetalloproteises 2) (TIMP-2) (CSC-21K).
extracellular region	GO:0005576	C_C	CAUDA	5280	Rn.98989	P16975	SPRC_RAT	SPARC precursor (Secreted protein acidic and rich in cysteine)(Osteonectin) (ON) (Basement-membrane protein 40) (BM-40).
calcium ion binding	GO:0005509	M_F	CAUDA	5280	Rn.98989	P16975	SPRC_RAT	SPARC precursor (Secreted protein acidic and rich in cysteine)(Osteonectin) (ON) (Basement-membrane protein 40) (BM-40).
basement membrane	GO:0005604	C_C	CAUDA	5280	Rn.98989	P16975	SPRC_RAT	SPARC precursor (Secreted protein acidic and rich in cysteine)(Osteonectin) (ON) (Basement-membrane protein 40) (BM-40).
extracellular region	GO:0005576	C_C	CAUDA	6386	Hs.438102	P18065	IBP2_HUMAN	Insulin-like growth factor-binding protein 2 precursor (IGF-bindingprotein 2) (IGFBP-2) (IBP-2).
extracellular region	GO:0005576	C_C	CAUDA	3465	Hs.438102	P18065	IBP2_HUMAN	Insulin-like growth factor-binding protein 2 precursor (IGF-bindingprotein 2) (IGFBP-2) (IBP-2).
calcium ion binding	GO:0005509	M_F	CAUDA	1938	Mm.243085	P19788	MGP_MOUSE	Matrix Gla protein
extracellular region	GO:0005576	C_C	CAUDA	1938	Mm.243085	P19788	MGP_MOUSE	Matrix Gla protein
extracellular region	GO:0005576	C_C	CAUDA	6338	Ssc.43118	P20112	SPRC_PIG	SPARC precursor (Secreted protein acidic and rich in cysteine)(Osteonectin) (ON) (Basement-membrane protein 40) (BM-40).
basement membrane	GO:0005604	C_C	CAUDA	6338	Ssc.43118	P20112	SPRC_PIG	SPARC precursor (Secreted protein acidic and rich in cysteine)(Osteonectin) (ON) (Basement-membrane protein 40) (BM-40).
calcium ion binding	GO:0005509	M_F	CAUDA	6338	Ssc.43118	P20112	SPRC_PIG	SPARC precursor (Secreted protein acidic and rich in cysteine)(Osteonectin) (ON) (Basement-membrane protein 40) (BM-40).
proteiceous extracellular matrix	GO:0005578	C_C	CAUDA	6338	Ssc.43118	P20112	SPRC_PIG	SPARC precursor (Secreted protein acidic and rich in cysteine)(Osteonectin) (ON) (Basement-membrane protein 40) (BM-40).
extracellular region	GO:0005576	C_C	CAUDA	1685	Bt.27976	P20414	TIMP1_BOVIN	Metalloproteise inhibitor 1 precursor (TIMP-1) (Embryogenin-1) (EG-1).
basement membrane	GO:0005604	C_C	CAUDA	1685	Bt.27976	P20414	TIMP1_BOVIN	Metalloproteise inhibitor 1 precursor (TIMP-1) (Embryogenin-1) (EG-1).
extracellular region	GO:0005576	C_C	CAUDA	8022	Hs.386793	P22352	GPX3_HUMAN	Glutathione peroxidase 3 precursor (EC 1.11.1.9) (GSHPx-3) (GPx-3)(Extracellular glutathione peroxidase) (Plasma glutathione peroxidase)(GSHPx-P) (GPx-P).
cell adhesion	GO:0007155	B_P	CAUDA	6791	Mm.208601	P26039	TLN1_MOUSE	Talin-1.
cell adhesion	GO:0007155	B_P	CAUDA	7895	Ssc.11071	P26234	VINC_PIG	Vinculin (Metavinculin).
extracellular region	GO:0005576	C_C	CAUDA	8319	Mm.56769	P28654	PGS2_MOUSE	Decorin precursor (Bone proteoglycan II) (PG-S2) (PG40).
proteiceous extracellular matrix	GO:0005578	C_C	CAUDA	8319	Mm.56769	P28654	PGS2_MOUSE	Decorin precursor (Bone proteoglycan II) (PG-S2) (PG40).
extracellular region	GO:0005576	C_C	CAUDA	7386	Mm.56769	P28654	PGS2_MOUSE	Decorin precursor (Bone proteoglycan II) (PG-S2) (PG40).
proteiceous extracellular matrix	GO:0005578	C_C	CAUDA	7386	Mm.56769	P28654	PGS2_MOUSE	Decorin precursor (Bone proteoglycan II) (PG-S2) (PG40).
proteiceous extracellular matrix	GO:0005578	C_C	CAUDA	6618	Hs.591346	P29279	CTGF_HUMAN	Connective tissue growth factor precursor (Hypertrophic chondrocyte-specific protein 24).
extracellular region	GO:0005576	C_C	CAUDA	6618	Hs.591346	P29279	CTGF_HUMAN	Connective tissue growth factor precursor (Hypertrophic chondrocyte-specific protein 24).
cell adhesion	GO:0007155	B_P	CAUDA	6618	Hs.591346	P29279	CTGF_HUMAN	Connective tissue growth factor precursor (Hypertrophic chondrocyte-specific protein 24).
integrin binding	GO:0005178	M_F	CAUDA	6618	Hs.591346	P29279	CTGF_HUMAN	Connective tissue growth factor precursor (Hypertrophic chondrocyte-specific protein 24).
heparin binding	GO:0008201	M_F	CAUDA	6618	Hs.591346	P29279	CTGF_HUMAN	Connective tissue growth factor precursor (Hypertrophic chondrocyte-specific protein 24).
extracellular region	GO:0005576	C_C	CAUDA	4650	Ssc.591	P35495	PSP1_PIG	Major semil plasma glycoprotein PSP-I precursor (SP3).
calcium ion binding	GO:0005509	M_F	CAUDA	8974	Bt.65322	P48765	C1_BOVIN	Sodium/calcium exchanger 1 precursor ((+)/Ca(2+)-exchange protein1).
cell adhesion	GO:0007155	B_P	CAUDA	6105	Bt.59680	P51866	PECA1_BOVIN	Platelet endothelial cell adhesion molecule precursor (PECAM-1) (CD31antigen).
heparin binding	GO:0008201	M_F	CAUDA	5741	Hs.251526	P80098	CCL7_HUMAN	C-C motif chemokine 7
extracellular region	GO:0005576	C_C	CAUDA	5741	Hs.251526	P80098	CCL7_HUMAN	C-C motif chemokine 7
cell adhesion	GO:0007155	B_P	CAUDA	4425	Mm.2509	Q04857	CO6A1_MOUSE	Collagen alpha-1(VI) chain precursor.
extracellular region	GO:0005576	C_C	CAUDA	4425	Mm.2509	Q04857	CO6A1_MOUSE	Collagen alpha-1(VI) chain precursor.
proteiceous extracellular matrix	GO:0005578	C_C	CAUDA	4425	Mm.2509	Q04857	CO6A1_MOUSE	Collagen alpha-1(VI) chain precursor.
extracellular region	GO:0005576	C_C	CAUDA	3674	Hs.519168	Q06828	FMOD_HUMAN	Fibromodulin precursor (FM) (Collagen-binding 59 kDa protein) (Keratansulfate proteoglycan fibromodulin) (KSPG fibromodulin).
proteiceous extracellular matrix	GO:0005578	C_C	CAUDA	3674	Hs.519168	Q06828	FMOD_HUMAN	Fibromodulin precursor (FM) (Collagen-binding 59 kDa protein) (Keratansulfate proteoglycan fibromodulin) (KSPG fibromodulin).
proteiceous extracellular matrix	GO:0005578	C_C	CAUDA	5243	Hs.368921	Q07092	COGA1_HUMAN	Collagen alpha-1(XVI) chain precursor.
cell adhesion	GO:0007155	B_P	CAUDA	5243	Hs.368921	Q07092	COGA1_HUMAN	Collagen alpha-1(XVI) chain precursor.
extracellular region	GO:0005576	C_C	CAUDA	5243	Hs.368921	Q07092	COGA1_HUMAN	Collagen alpha-1(XVI) chain precursor.
integrin binding	GO:0005178	M_F	CAUDA	5243	Hs.368921	Q07092	COGA1_HUMAN	Collagen alpha-1(XVI) chain precursor.
calcium ion binding	GO:0005509	M_F	CAUDA	4080	Hs.162757	Q07954	LRP1_HUMAN	Prolow-density lipoprotein receptor-related protein 1 precursor (LRP)(Alpha-2-macroglobulin receptor) (A2MR) (Apolipoprotein E receptor)(APOER) (CD91 antigen) [Contains: Low-density lipoprotein receptor-related protein 1 85 kDa subunit (LRP-85) Low-density lipoproteinreceptor-related protein 1 515 kDa subunit (LRP-515) Low-densitylipoprotein receptor-related protein 1 intracellular domain (LRPICD…
extracellular region	GO:0005576	C_C	CAUDA	4026	Hs.643599	Q13219	PAPP1_HUMAN	Pappalysin-1 precursor (EC 3.4.24.79) (Pregncy-associated plasmaprotein A) (PAPP-A) (Insulin-like growth factor-dependent IGF-bindingprotein 4 protease) (IGF-dependent IGFBP-4 protease) (IGFBP-4ase).
extracellular region	GO:0005576	C_C	CAUDA	204	Hs.643599	Q13219	PAPP1_HUMAN	Pappalysin-1 precursor (EC 3.4.24.79) (Pregncy-associated plasmaprotein A) (PAPP-A) (Insulin-like growth factor-dependent IGF-bindingprotein 4 protease) (IGF-dependent IGFBP-4 protease) (IGFBP-4ase).
proteiceous extracellular matrix	GO:0005578	C_C	CAUDA	2162	Hs.62886	Q14515	SPRL1_HUMAN	SPARC-like protein 1 precursor (High endothelial venule protein)(Hevin) (MAST 9).
calcium ion binding	GO:0005509	M_F	CAUDA	2162	Hs.62886	Q14515	SPRL1_HUMAN	SPARC-like protein 1 precursor (High endothelial venule protein)(Hevin) (MAST 9).
extracellular region	GO:0005576	C_C	CAUDA	2162	Hs.62886	Q14515	SPRL1_HUMAN	SPARC-like protein 1 precursor (High endothelial venule protein)(Hevin) (MAST 9).
calcium ion binding	GO:0005509	M_F	CAUDA	8616	Hs.556600	Q15746	MYLK_HUMAN	Myosin light chain kise smooth muscle (EC 2.7.11.18) (MLCK)(Telokin) (Kise-related protein) (KRP).
extracellular region	GO:0005576	C_C	CAUDA	4438	Hs.654572	Q16363	LAMA4_HUMAN	Laminin subunit alpha-4 precursor.
extracellular matrix structural constituent	GO:0005201	M_F	CAUDA	4438	Hs.654572	Q16363	LAMA4_HUMAN	Laminin subunit alpha-4 precursor.
calcium ion binding	GO:0005509	M_F	CAUDA	4877	Bt.8880	Q3SYW7	Q3SYW7_BOVIN	SPARC-like 1 (Mast9 hevin).
calcium ion binding	GO:0005509	M_F	CAUDA	3296	Bt.49037	Q3T0E8	CALL4_BOVIN	Calmodulin-like protein 4.
cell adhesion	GO:0007155	B_P	CAUDA	4633	Bt.49639	Q5EAB0	MPZL2_BOVIN	Myelin protein zero-like protein 2 precursor (Epithelial V-likeantigen 1).
proteiceous extracellular matrix	GO:0005578	C_C	CAUDA	4952	Mm.271644	Q61554	FBN1_MOUSE	Fibrillin-1
extracellular region	GO:0005576	C_C	CAUDA	4952	Mm.271644	Q61554	FBN1_MOUSE	Fibrillin-1
calcium ion binding	GO:0005509	M_F	CAUDA	4952	Mm.271644	Q61554	FBN1_MOUSE	Fibrillin-1
extracellular matrix structural constituent	GO:0005201	M_F	CAUDA	4952	Mm.271644	Q61554	FBN1_MOUSE	Fibrillin-1
extracellular region	GO:0005576	C_C	CAUDA	2180	Mm.454219	Q80YX1	TE_MOUSE	Tescin precursor (TN) (Tescin-C) (TN-C) (Hexabrachion).
cell adhesion	GO:0007155	B_P	CAUDA	2180	Mm.454219	Q80YX1	TE_MOUSE	Tescin precursor (TN) (Tescin-C) (TN-C) (Hexabrachion).
basement membrane	GO:0005604	C_C	CAUDA	2180	Mm.454219	Q80YX1	TE_MOUSE	Tescin precursor (TN) (Tescin-C) (TN-C) (Hexabrachion).
cell adhesion	GO:0007155	B_P	CAUDA	4598	Mm.210018	Q8CIB5	FERM2_MOUSE	Fermitin family homolog 2 (Pleckstrin homology domain-containingfamily C member 1) (Kindlin-2).
extracellular region	GO:0005576	C_C	CAUDA	8936	Mm.250438	Q9D6X6	PRS23_MOUSE	Serine protease 23 precursor (EC 3.4.21.-).
extracellular region	GO:0005576	C_C	CAUDA	6136	Bt.5313	Q9GLE5	MMP2_BOVIN	72 kDa type IV collagese precursor (EC 3.4.24.24) (72 kDagelatise) (Matrix metalloproteise-2) (MMP-2).
calcium ion binding	GO:0005509	M_F	CAUDA	6136	Bt.5313	Q9GLE5	MMP2_BOVIN	72 kDa type IV collagese precursor (EC 3.4.24.24) (72 kDagelatise) (Matrix metalloproteise-2) (MMP-2).
proteiceous extracellular matrix	GO:0005578	C_C	CAUDA	6136	Bt.5313	Q9GLE5	MMP2_BOVIN	72 kDa type IV collagese precursor (EC 3.4.24.24) (72 kDagelatise) (Matrix metalloproteise-2) (MMP-2).
