# Supplementary material for: The adult boar testicular and epididymal transcriptomes
Source: BMC Genomics. 2009 Aug 7;10:369. doi: 10.1186/1471-2164-10-369 (PMC2738690; doi:10.1186/1471-2164-10-369)
Supplement: Additional file 5 — Common over-expressed genes in the same epididymal unit between mammal species (Sus scrofa, Mus musculus, Rattus norvegicus and Homo sapiens). For each gene found over-expressed in the same epididymal unit between the 4 species, column 1 gives the unit for which it was found to be over-expressed. Column 2 shows its index on the pig array and the last 2 columns give its UniGene ACC and UniGene definition in mouse species. [file 1471-2164-10-369-S5.xls]

## Sheet: Feuille1
UNIT	Array index	UniGene ACC_MUS	UniGene_DEF_MUS
CAPUT	971	Mm.251115	Tnk2, Tyrosine kinase, non-receptor, 2
CAPUT	1186	Mm.230301	Synaptogyrin 1 GENE: Syngr1 CYTOBAND: 15 E1
CAPUT	1230	Mm.30200	Etfb, Electron transferring flavoprotein, beta polypeptide
CAPUT	1521	Mm.27372	HECT UBA and WWE domain containing 1 GENE: Huwe1 CYTOBAND: X F3
CAPUT	3141	Mm.117068	Cldn2, Claudin 2
CAPUT	4571	Mm.45994	Tspan1, Tetraspanin 1
CAPUT	6852	Mm.282242	Scarb1, Scavenger receptor class B, member 1
CAPUT	8367	Mm.9052	Progesterone receptor membrane component 1 GENE: Pgrmc1 CYTOBAND: X A3.3
CORPUS	361	Mm.35605	Cadherin 1 GENE: Cdh1 CYTOBAND: 8 D|8 53.3 cM
CORPUS	2196	Mm.137021	Transcription factor AP-2 beta GENE: Tcfap2b CYTOBAND: 1 A2-A4
CORPUS	7683	Mm.38868	Lman2, Lectin, mannose-binding 2
CORPUS	9031	Mm.29586	MRNA expressed in E12 brain
CAUDA	167	Mm.28639	Phldb1, Pleckstrin homology-like domain, family B, member 1
CAUDA	276	Mm.253564	Actn1, Actinin, alpha 1
CAUDA	1268	Mm.222320	Glycoprotein m6b GENE: Gpm6b CYTOBAND: X F5
CAUDA	1336	Mm.12723	ADP-ribosylation factor-like 4A GENE: Arl4a CYTOBAND: 12 B1|12 25.0 cM
CAUDA	2180	Mm.454219	Tenascin C GENE: Tnc CYTOBAND: 4 C1|4 32.2 cM
CAUDA	3380	Mm.283283	Tagln, Transgelin
CAUDA	3390	Mm.268000	Vim, Vimentin
CAUDA	3465	Mm.141936	Igfbp2, Insulin-like growth factor binding protein 2
CAUDA	3674	Mm.287146	Fmod, Fibromodulin
CAUDA	4080	Mm.271854	Low density lipoprotein receptor-related protein 1 GENE: Lrp1 CYTOBAND: 10 B2-D1
CAUDA	4179	Mm.271770	Myl9, Myosin, light polypeptide 9, regulatory
CAUDA	4471	Mm.7562	Col6a3, Collagen, type VI, alpha 3
CAUDA	4598	Mm.210018	Fermitin family homolog 2 (Drosophila) GENE: Fermt2 CYTOBAND: 14 C1
CAUDA	4645	Mm.158143	Nuclear receptor subfamily 2 group F member 2 GENE: Nr2f2 CYTOBAND: 7 D1|7 33.0 cM
CAUDA	4874	Mm.389894	Rras, Harvey rat sarcoma oncogene, subgroup R
CAUDA	4877	Mm.29027	Sparcl1, SPARC-like 1 (mast9, hevin)
CAUDA	4927	Mm.39046	Flnc, Filamin C, gamma (actin binding protein 280)
CAUDA	4952	Mm.271644	Fbn1, Fibrillin 1
CAUDA	4986	Mm.193099	Fibronectin 1 GENE: Fn1 CYTOBAND: 1 C1-C5|1 36.1 cM
CAUDA	5662	Mm.206505	Tissue inhibitor of metalloproteinase 2 GENE: Timp2 CYTOBAND: 11 E2|11 72.0 cM
CAUDA	5731	Mm.3982	Gas6, Growth arrest specific 6
CAUDA	6338	Mm.291442	Sparc, Secreted acidic cysteine rich glycoprotein
CAUDA	6494	Mm.188516	Smoothelin GENE: Smtn CYTOBAND: 11 A2-A3
CAUDA	6596	Mm.282900	Pdlim3, PDZ and LIM domain 3
CAUDA	6618	Mm.393058	Ctgf, Connective tissue growth factor
CAUDA	6747	Mm.3248	Tgfb1i1, Transforming growth factor beta 1 induced transcript 1
CAUDA	6791	Mm.208601	Talin 1 GENE: Tln1 CYTOBAND: 4 B1
CAUDA	7042	Mm.444	Id1, Inhibitor of DNA binding 1
CAUDA	7107	Mm.235182	Calcium/calmodulin-dependent protein kinase II gamma GENE: Camk2g CYTOBAND: 14 A3
CAUDA	7386	Mm.56769	Decorin GENE: Dcn CYTOBAND: 10 C3|10 55.0 cM
CAUDA	7696	Mm.277792	Col1a2, Collagen, type I, alpha 2
CAUDA	7747	Mm.6712	Des, Desmin
CAUDA	8465	Mm.140601	Cdc42ep3, CDC42 effector protein (Rho GTPase binding) 3
CAUDA	8616	Mm.33360	Myosin light polypeptide kinase GENE: Mylk CYTOBAND: 16 B3
CAUDA	8885	Mm.60526	Dmn, Desmuslin
