# Supplementary material for: The adult boar testicular and epididymal transcriptomes
Source: BMC Genomics. 2009 Aug 7;10:369. doi: 10.1186/1471-2164-10-369 (PMC2738690; doi:10.1186/1471-2164-10-369)
Supplement: Additional file 6 — List of boar potential markers for which a knockout has a reproductive effect on mouse (MGI database). For each potential marker for which a knockout has a reproductive effect on the mouse, column 1 gives the transcriptional unit for which it is a potential marker. Column 2 shows the UniGene ACC corresponding to this marker used to obtain the Mouse.Ensembl.Gene.ID (column 3). Column 4 gives the MGI ACC associated with the marker and columns 5 and 6 show the symbol and the name of this marker, respectively. The last column gives a short description of the reproductive system phenotype. [file 1471-2164-10-369-S6.xls]

## Sheet: Feuille1
Marker	UniGene_ACC	Mouse.Ensembl.Gene.ID	MGI_ACC	Marker.Symbol	Marker.Name	reproductive system phenotype description
Testis	Mm.2214	ENSMUSG00000020486	MGI:1270156	Sept4	septin 4	Homozygous null males are sterile and have immotile and structurally defective sperm that is bent and lacks the annulus.
Testis	Hs.530227	ENSMUSG00000022556	MGI:96238	Hsf1	heat shock factor 1	female infertility
Testis	Bt.55802	ENSMUSG00000024959	MGI:1096330	Bad	Bcl-associated death promoter	males are fertile despite testis abnormalities
Testis	Bt.21444	ENSMUSG00000025358	MGI:104772	Cdk2	cyclin-dependent kinase 2	meoisis failure, testicular atrophy, both males and females are infertile
Testis	Hs.167317	ENSMUSG00000027273	MGI:98331	Snap25	synaptosomal-associated protein 25	Infertility both males and females are infertile
Testis		ENSMUSG00000030357	MGI:95543	Fkbp4	FK506 binding protein 4	Androgen Insensitivity Syndrome; infertility
Testis	Hs.135471	ENSMUSG00000030538	MGI:1344418	Cib1	calcium and integrin binding 1 (calmyrin)	azoospermia, impaired spermatogenesis
Testis	Ssc.25146	ENSMUSG00000031545	MGI:2142716	Agpat6	1-acylglycerol-3-phosphate O-acyltransferase 6 (lysophosphatidic acid acyltransferase, zeta)	female abnormal mammary gland morphology
Testis	Bt.41956	ENSMUSG00000031985	MGI:1343460	Gnpat	glyceronephosphate O-acyltransferase	azoospermia, spermatogenesis stopped
Testis	Bt.36723	ENSMUSG00000032968	MGI:96569	Inha	inhibin alpha	testicular tumor
Testis	Hs.421194	ENSMUSG00000034118	MGI:1298231	Tpst1	protein-tyrosine sulfotransferase 1	female infertility
Testis	Bt.500	ENSMUSG00000037012	MGI:96103	Hk1	hexokinase 1	female infertility
Testis	Hs.591269	ENSMUSG00000038128	MGI:88258	Camk4	calcium/calmodulin-dependent protein kinase IV	abnormal spermatogenesis, oligozoospermia
Testis	Bt.2712	ENSMUSG00000041550	MGI:107817	Serpina5	serine (or cysteine) peptidase inhibitor, clade A, member 5	infertility, asthenozoospermia, abnormal spermatogenesis
Testis	Mm.432504	ENSMUSG00000047654	MGI:2148775	Tssk6	testis-specific serine kinase 6	oligo- and teratozoospermia, male infertility
Testis	Hs.435051	ENSMUSG00000066860	MGI:105387	Cdkn2d	cyclin-dependent kinase inhibitor 2D (p19, inhibits CDK4)	male fertile despite testicular atrophy and increased male germ cell apoptosis due to delayed meiosis
Efferent ducts	Hs.657729	ENSMUSG00000027070	MGI:95794	Lrp2	low density lipoprotein receptor-related protein 2	abnormal testis development (cryptorchism), infertility
Anterior head	Hs.655654	ENSMUSG00000042453	MGI:103022	Reln	reelin	low fertility due to ataxic behaviour depending on mice genetic background, the testes of adult males showed dilation of seminiferous tubules but spermatogenesis seems normal
Anterior head	Bt.13111	ENSMUSG00000005320	MGI:95525	Fgfr4	fibroblast growth factor receptor 4	Double mutant with FGFR3 result largely infertile animals, although a few animals produced progeny
Anterior head	Mm.56965	ENSMUSG00000027684	MGI:95457	Evi1	ecotropic viral integration site 1	female heterozygote undergoes repeated spontaneous abortion
Anterior head	Mm.269995	ENSMUSG00000030199	MGI:109336	Etv6	ets variant gene 6 (TEL oncogene)	female infertility
Anterior head	Bt.53493	ENSMUSG00000026879	MGI:95851	Gsn	gelsolin	female infertility
Anterior head	Ssc.11791	ENSMUSG00000037936	MGI:893578	Scarb1	scavenger receptor class B, member 1	female infertility
Median head	Ssc.54647	ENSMUSG00000029304	MGI:98389	Spp1	secreted phosphoprotein 1	Targeted mutation homozygotes are viable and fertile
Corpus	Mm.29584	ENSMUSG00000021048	MGI:1342005	Mthfd1	methylenetetrahydrofolate dehydrogenase (NADP+ dependent), methenyltetrahydrofolate cyclohydrolase, formyltetrahydrofolate synthase	breeding pairs of homozygotes demonstrate greatly reduced reproductive efficiency, sometimes producing no litters; however, homozygote x heterozygote pairs reproduce normally
Corpus	Bt.61952	ENSMUSG00000022982	MGI:98351	Sod1	superoxide dismutase 1, soluble	female infertility
Corpus	Bt.102018	ENSMUSG00000025199	MGI:99484	Chuk	conserved helix-loop-helix ubiquitous kinase	lethality/prenatal-perinatal
Corpus	Mm.155520	ENSMUSG00000036832	MGI:1929469	Lpar3	lysophosphatidic acid receptor 3	female infertility
Corpus	Mm.3986	ENSMUSG00000055737	MGI:95708	Ghr	growth hormone receptor	delayed sexual maturation, low fertility
Corpus	Mm.35605	ENSMUSG00000000303	MGI:88354	Cdh1	cadherin 1	lethality/prenatal-perinatal
Corpus	Hs.496684	ENSMUSG00000016534	MGI:96748	Lamp2	lysosomal-associated membrane protein 2	female infertility
Corpus	Ssc.16485	ENSMUSG00000020733	MGI:1349482	Slc9a3r1	solute carrier family 9 (sodium/hydrogen exchanger), member 3 regulator 1	homozygous females yielded small litters, dependant upon genetic background
Corpus	Mm.439699	ENSMUSG00000020911	MGI:96693	Krt19	keratin 19	40 % abnormal spermatozoa, normal fertility
Corpus	Bt.48846	ENSMUSG00000024371	MGI:105975	Cfb	complement factor B	reduced fertility but this effect is most evident in the F1 generation and is to be lost upon breeding to the C57BL/6 strain
Cauda	Mm.246513	ENSMUSG00000021250	MGI:95574	Fos	FBJ osteosarcoma oncogene	abnormal seminiferous tubule morphology, delayed or absent gametogenesis, low sperm count, fertile
Cauda	Mm.193099	ENSMUSG00000026193	MGI:95566	Fn1	fibronectin 1	lethality/prenatal-perinatal
Cauda	Hs.642813	ENSMUSG00000026728	MGI:98932	Vim	vimentin	no reproductive phenotype normal fertility
Cauda	Mm.391967	ENSMUSG00000029580	MGI:87904	Actb	actin, beta	lethality/prenatal-perinatal
Cauda	Mm.158143	ENSMUSG00000030551	MGI:1352452	Nr2f2	nuclear receptor subfamily 2, group F, member 2	reduced female fertility
Cauda	Hs.164226	ENSMUSG00000040152	MGI:98737	Thbs1	thrombospondin 1	reduced fertility
Cauda	Bt.9973	ENSMUSG00000025809	MGI:96610	Itgb1	integrin beta 1 (fibronectin receptor beta)	lethality/prenatal-perinatal
Cauda	Mm.391967	ENSMUSG00000029580	MGI:87904	Actb	actin, beta	lethality/prenatal-perinatal
Cauda	Bt.546	ENSMUSG00000063142	MGI:99923	Kcnma1	potassium large conductance calcium-activated channel, subfamily M, alpha member 1	decreased litter size
Cauda	Mm.188516	ENSMUSG00000020439	MGI:1354727	Smtn	smoothelin	infertility
Cauda	Hs.434980	ENSMUSG00000022892	MGI:88059	App	amyloid beta (A4) precursor protein	double mutant with APLP2 has decreased fertility may be related to behavior
Cauda	Mm.12723	ENSMUSG00000047446	MGI:99437	Arl4a	ADP-ribosylation factor-like 4A	impaired spermatogenesis, low sperm count
